# Supplementary material for: Transcriptomics of coping strategies in free-swimming Lepeophtheirus salmonis (Copepoda) larvae responding to abiotic stress
Source: Mol Ecol. 2012 Oct 25;21(24):6000–14. doi: 10.1111/mec.12072 (PMC3557717; doi:10.1111/mec.12072)
Supplement: Table S1 — Response genes common between wide-range experimental replicates. [file mec0021-6000-sd2.xlsx]

## Sheet: Temp 4 vs 10 shared
Shared up-regulated genes
Trial 1			Trial 2
Spot ID	p-value	Fold change [T4] vs [T10]	Spot ID	p-value	Fold change [T4] vs [T10]	Description
C156R051	0.00691256	1.71772	C060R117	0.00173829	1.51175	Histone RNA hairpin-binding protein
Shared down-regulated genes
no genes shared

## Sheet: Temp 16 vs 10 shared
Shared up-regulated genes
Trial 1			Trial 2
Spot ID	p-value	Fold change [T16] vs [T10]	Spot ID	p-value	Fold change [T16] vs [T10]	Description
C007R020	0.00201051	2.17698	C119R131	0.00900698	2.04175	AIG2-like domain-containing protein 1-B
Shared down-regulated genes
Trial 1			Trial 2
Spot ID	p-value	Fold change [T16] vs [T10]	Spot ID	p-value	Fold change [T16] vs [T10]	Description
C137R015	0.000483517	-2.99611	C144R098	0.00382776	-1.57083	Chitin_bind_4, Insect cuticle protein. Many insect cuticular proteins include a 35-36 amino acid motif known as the R&R consensus. The extensive conservation of this region led to the suggestion that it functions to bind chitin. Provocatively, it has no sequence similarity to the well-known cysteine-containing chitin-binding domain found in chitinases and some peritrophic membrane proteins. Chiti…
C127R025	0.00413801	-2.63276	C127R025	0.0015012	-2.61575	RRM, RRM (RNA recognition motif), also known as RBD (RNA binding domain) or RNP (ribonucleoprotein domain), is a highly abundant domain in eukaryotes found in proteins involved in post-transcriptional gene expression processes including mRNA and rRNA processing, RNA export, and RNA stability. This domain is 90 amino acids in length and consists of a four-stranded beta-sheet packed against two alp…
C216R130	0.00307849	-1.84649	C216R130	0.00580706	-2.00445	Splicing factor, arginine/serine-rich 4
C076R003	0.00522223	-2.51939	C040R004	0.00459219	-2.23156	Splicing factor, arginine/serine-rich 7
C257R149	0.00503115	-4.11086	C257R149	8.7004e-05	-3.91647	ADP-ribosylation factor 1 sp|P61210.2|ARF1_LOCMI RecName: Full=ADP-ribosylation factor 1

## Sheet: Sal 25 vs 30 shared
Shared up-regulated genes
Trial 1			Trial 2
Spot ID	p-value	Fold change [S25] vs [S30]	Spot ID	p-value	Fold change [S25] vs [S30]	Description
C182R086	0.000624409	3.36016	C166R150	0.00388991	2.79496	26S proteasome non-ATPase regulatory subunit 6
C255R024	0.000557207	2.09316	C157R142	0.0094177	2.01014	ADP-ribosylation factor 1 sp|P61210.2|ARF1_LOCMI RecName: Full=ADP-ribosylation factor 1
C126R049	0.00321209	7.52546	C046R026	0.00337295	6.07789	ATP synthase subunit alpha, mitochondrial
C039R001	0.000877018	1.65647	C194R082	0.00621223	2.11615	Chymotrypsin BI
C185R094	0.00039391	2.63206	C200R170	0.000991016	1.51357	COP9 signalosome complex subunit 3
C151R097	0.00145565	2.76963	C151R097	0.00266904	2.85989	Cytochrome c oxidase subunit 1
C169R100	0.00132629	4.73276	C169R100	0.00585563	4.38773	Dolichyl-diphosphooligosaccharide--protein glycosyltransferase 48 kDa subunit
C140R093	0.0028849	2.19346	C070R027	0.00647545	2.50187	Enolase
C004R145	0.00264687	4.39441	C237R071	0.00372872	2.99546	Fizzy-related protein homolog
C131R097	0.00355773	5.30855	C131R097	0.000462745	3.50605	Four and a half LIM domains protein 2
C180R014	0.00309681	2.6801	C222R141	0.00130595	2.52185	GTP-binding protein SAR1b
C263R016	0.00450213	2.37184	C263R016	0.000565395	1.81298	Histone H2A sp|P84052.2|H2A_DROER RecName: Full=Histone H2A sp|P84053.2|H2A_DROHY RecName: Full=Histone H2A sp|P84054.2|H2A_DROSI RecName: Full=Histone H2A sp|P84055.2|H2A_DROYA RecName: Full=Histone H2A sp|P84056.2|H2A_RHYAM RecName: Full=Histone H2A sp|P84057.2|H2A_TIGCA RecName: Full=Histone H2A
C139R050	3.8628e-05	2.14827	C250R040	0.000181595	2.09005	Histone H2B
C160R107	0.00104671	2.22595	C160R107	0.00178119	1.80122	IST1 homolog
C191R126	0.00269804	4.78902	C217R110	0.00881741	3.87016	Low choriolytic enzyme
C143R098	0.000764869	1.65491	C143R098	0.00136387	1.67235	NADH-ubiquinone oxidoreductase chain 4
C232R100	0.00984832	2.38493	C232R100	0.00646526	1.93697	Peflin
C097R021	0.00151153	2.61032	C245R108	0.000212037	2.01615	Phospholipid hydroperoxide glutathione peroxidase, mitochondrial
C116R106	0.00230289	2.18378	C197R168	0.00862547	2.14187	Protein YIF1B
C191R009	0.0099763	5.07705	C189R047	0.000968211	1.82492	Putative phospholipase B-like 2 15 kDa form
C170R128	0.000591522	2.28136	C170R128	0.00338281	1.99715	Ras-related C3 botulinum toxin substrate 1
C157R119	0.00182711	1.53188	C157R119	0.00171106	1.72274	Ras-related protein Rab-4B
C140R158	0.00855872	1.67287	C133R011	0.00204623	2.18989	RNA-binding protein 1
C131R063	0.00233463	1.91712	C196R083	0.00348354	1.85762	Sarcoplasmic calcium-binding protein, beta chain
C157R026	0.00396558	4.43696	C157R026	0.00133081	2.88904	Serine proteinase stubble catalytic chain
C204R035	0.00256494	5.47791	C090R038	0.00249913	1.89261	Splicing factor, arginine/serine-rich 7
C085R016	0.00139587	1.92016	C027R006	0.000232918	1.96918	Succinyl-CoA ligase [GDP-forming] subunit alpha, mitochondrial
C208R067	0.00083012	3.1075	C199R002	0.00127794	2.96409	Troponin I
C094R047	1.03198e-05	3.02108	C217R136	0.000265536	2.10841	Ubiquitin carboxyl-terminal hydrolase isozyme L3
C145R020	0.00993917	1.6983	C145R020	0.00974085	1.54132	WD repeat and SOCS box-containing protein 1
C201R039	0.00365556	3.18501	C096R057	0.00851579	4.41107	Zinc finger protein ubi-d4
Shared down-regulated genes
Trial 1			Trial 2
Spot ID	p-value	Fold change [S25] vs [S30]	Spot ID	p-value	Fold change [S25] vs [S30]	Description
C104R155	1.00606e-05	-1.79419	C153R147	0.00729139	-1.70893	Adenylate kinase isoenzyme 1
C115R082	4.07638e-06	-2.83326	C029R091	0.00015237	-2.0955	DOMON domain-containing protein CG14681
C054R062	0.00101186	-1.87726	C054R062	0.00815467	-2.61777	Leukocyte elastase inhibitor
C074R116	0.00131835	-2.43626	C074R116	0.00339803	-2.54477	Nuclear autoantigenic sperm protein
C246R002	0.000929305	-1.87849	C246R002	0.00572446	-1.74474	Probable adenylate kinase isoenzyme F38B2.4
C039R132	0.00158396	-1.81846	C034R126	0.0015221	-2.54388	Trypsin-1

## Sheet: Sal 20 vs 30 shared
Shared up-regulated genes
Trial 1			Trial 2
Spot ID	p-value	Fold change [S20] vs [S30]	Spot ID	p-value	Fold change [S20] vs [S30]	Description
C252R051	0.00551154	3.67853	C164R105	0.00943606	2.47959	26S proteasome non-ATPase regulatory subunit 4
C151R094	0.00459322	1.69455	C021R099	0.00798436	1.89999	60 kDa heat shock protein, mitochondrial
C061R023	0.00942131	2.76147	C093R125	0.000573399	3.13775	Actin, clone 403
C126R049	0.00321209	3.03197	C046R026	0.00337295	6.06226	ATP synthase subunit alpha, mitochondrial
C192R031	0.00490168	4.20754	C049R099	0.00688673	2.69087	Cold shock domain-containing protein CG9705
C257R049	9.52e-06	2.88369	C058R135	0.000199671	4.23954	Cystathionine beta-synthase
C085R009	0.000705248	2.22255	C085R009	0.00594866	2.07764	DTW domain-containing protein 1
C035R004	0.00290551	3.13896	C035R004	0.00342882	2.26579	Eukaryotic translation initiation factor 3 subunit G
C197R166	0.00198301	2.86988	C197R166	0.000929476	2.37399	F-box-like/WD repeat-containing protein ebi
C070R095	0.000336554	2.8217	C227R031	0.00197039	3.56641	Gamma-glutamyl phosphate reductase
C236R012	0.00774437	2.39729	C052R139	0.00457969	2.30652	Glyceraldehyde-3-phosphate dehydrogenase
C016R017	0.00614802	3.56936	C145R112	0.00096603	1.95575	Heat shock 70 kDa protein cognate 4
C263R016	0.00450213	2.23071	C263R016	0.000565395	2.30829	Histone H2A sp|P84052.2|H2A_DROER RecName: Full=Histone H2A sp|P84053.2|H2A_DROHY RecName: Full=Histone H2A sp|P84054.2|H2A_DROSI RecName: Full=Histone H2A sp|P84055.2|H2A_DROYA RecName: Full=Histone H2A sp|P84056.2|H2A_RHYAM RecName: Full=Histone H2A sp|P84057.2|H2A_TIGCA RecName: Full=Histone H2A
C139R050	3.8628e-05	3.42988	C250R040	0.000181595	3.28969	Histone H2B
C240R142	0.000309687	13.3262	C240R142	0.000178934	14.3623	Merozoite_SPAM, Merozoite surface protein (SPAM). This family consists of several Plasmodium falciparum SPAM (secreted polymorphic antigen associated with merozoites) proteins. Variation among SPAM alleles is the result of deletions and amino acid substitutions in non-repetitive sequences within and flanking the alanine heptad-repeat domain. Heptad repeats in which the a and d position contain hy…
C097R002	0.00120143	1.93531	C097R002	0.00482437	1.74012	Methylosome subunit pICln
C245R140	0.000469722	1.61757	C107R024	0.00053124	1.83702	P3 protein
C238R003	0.00410486	2.57891	C232R100	0.00646526	1.92489	Peflin
C128R008	0.000176724	2.33141	C106R129	0.00285496	2.94446	Peptide methionine sulfoxide reductase
C097R021	0.00151153	2.14562	C245R108	0.000212037	2.0306	Phospholipid hydroperoxide glutathione peroxidase, mitochondrial
C072R085	0.00194471	5.11414	C072R085	0.00298067	4.68087	Programmed cell death protein 4
C030R009	0.00256895	1.82422	C030R009	0.00260259	1.75186	Proteasome subunit beta type-3
C066R046	0.00705002	2.90507	C066R046	0.00415835	3.17524	Protein arginine N-methyltransferase 5
C041R030	0.00103143	2.47897	C041R030	0.00130637	2.17384	Protein phosphatase 1K, mitochondrial
C042R033	7.55153e-05	2.09569	C042R033	0.00056422	3.145	RING finger protein 115
C157R026	0.00396558	4.40533	C075R055	0.00246318	2.72284	Serine proteinase stubble catalytic chain
C065R001	0.000999923	3.1818	C101R007	0.00815547	1.92474	Soluble calcium-activated nucleotidase 1
C083R032	0.000170472	1.95009	C194R102	0.00026912	1.87505	Soluble NSF attachment protein
C022R019	0.00205721	2.16013	C025R023	0.00120179	2.18945	Splicing factor 45
C204R035	0.00256494	2.52454	C090R038	0.00249913	1.6436	Splicing factor, arginine/serine-rich 7
C085R016	0.00139587	1.85746	C027R006	0.000232918	2.43062	Succinyl-CoA ligase [GDP-forming] subunit alpha, mitochondrial
C226R051	0.000239083	1.85372	C029R021	0.00578475	2.12068	Transmembrane BAX inhibitor motif-containing protein 4
C163R090	0.00267819	3.19876	C046R035	0.00343104	2.44961	tRNA (guanine-N(7)-)-methyltransferase
C094R047	1.03198e-05	3.32344	C217R136	0.000265536	2.57899	Ubiquitin carboxyl-terminal hydrolase isozyme L3
C091R018	0.000201236	2.70686	C091R018	0.00283675	2.79712	WD repeat-containing protein 61
Shared down-regulated genes
Trial 1			Trial 2
Spot ID	p-value	Fold change [S20] vs [S30]	Spot ID	p-value	Fold change [S20] vs [S30]	Description
C261R119	0.000593402	-3.68235	C120R100	0.000589657	-2.66067	CBM_14, Chitin binding Peritrophin-A domain. This domain is called the Peritrophin-A domain and is found in chitin binding proteins particularly peritrophic matrix proteins of insects and animal chitinases. Copies of the domain are also found in some baculoviruses. Relevant references that describe proteins with this domain include. It is an extracellular domain that contains six conserved cystei…
C054R062	0.00101186	-2.01847	C054R062	0.00815467	-2.62802	Leukocyte elastase inhibitor
C189R086	0.00421912	-1.91658	C189R086	0.00196451	-1.9798	MARVEL, Membrane-associating domain. MARVEL domain-containing proteins are often found in lipid-associating proteins - such as Occludin and MAL family proteins. It may be part of the machinery of membrane apposition events, such as transport vesicle biogenesis.
C127R038	0.00955827	-2.09788	C010R059	0.00751659	-1.97354	Myosin heavy chain, muscle
C099R089	0.000546726	-1.64244	C143R053	0.00515133	-2.47579	Oxidored_q3, NADH-ubiquinone/plastoquinone oxidoreductase chain 6.
C247R158	0.00222051	-5.97273	C216R163	0.0030229	-1.72358	PAT1, Topoisomerase II-associated protein PAT1. Members of this family are necessary for accurate chromosome transmission during cell division.
C065R072	0.000797452	-1.89647	C007R040	0.00654709	-2.82289	Protein E(sev)2B
C041R163	0.00400191	-1.93828	C007R057	0.00331948	-2.52291	Troponin C, isoform 1
C104R120	0.00523995	-2.07059	C104R120	0.00662787	-2.30829	Uncharacterized protein C2orf34

## Sheet: Sal 10 vs 30 shared
Shared up-regulated genes
Trial 1			Trial 2
Spot ID	p-value	Fold change [S10] vs [S30]	Spot ID	p-value	Fold change [S10] vs [S30]	Description
C252R051	0.00551154	3.70001	C164R105	0.00943606	4.02945	26S proteasome non-ATPase regulatory subunit 4
C223R007	4.51859e-06	6.99423	C223R007	0.00597585	3.74827	3-oxoacyl-[acyl-carrier-protein] reductase
C265R071	0.000138875	3.207	C025R051	0.00085388	3.04884	39S ribosomal protein L39, mitochondrial
C151R094	0.00459322	2.33482	C021R099	0.00798436	2.70614	60 kDa heat shock protein, mitochondrial
C073R060	0.00614702	2.26607	C073R060	0.00536683	1.85401	Acidic leucine-rich nuclear phosphoprotein 32 family member A
C061R023	0.00942131	3.83568	C093R125	0.000573399	7.59168	Actin, clone 403
C143R014	0.00971014	1.74653	C023R024	0.00757134	1.88471	Adenylate kinase
C032R060	0.000216195	6.97302	C204R070	0.00310992	2.15674	Aldehyde dehydrogenase X, mitochondrial
C126R049	0.00321209	3.59257	C046R026	0.00337295	8.97563	ATP synthase subunit alpha, mitochondrial
C081R036	0.00162964	5.15146	C044R154	0.00538269	6.61697	Calreticulin
C197R034	0.0011383	3.0482	C197R034	0.00746979	2.75752	Charged multivesicular body protein 3
C054R035	0.00323752	6.3821	C227R133	0.00141393	5.13022	Chitin_bind_4, Insect cuticle protein. Many insect cuticular proteins include a 35-36 amino acid motif known as the R&R consensus. The extensive conservation of this region led to the suggestion that it functions to bind chitin. Provocatively, it has no sequence similarity to the well-known cysteine-containing chitin-binding domain found in chitinases and some peritrophic membrane proteins. Chiti…
C192R031	0.00490168	5.41766	C192R031	0.0067857	5.07035	Cold shock domain-containing protein CG9705
C238R016	2.91618e-05	13.6769	C220R080	0.00521072	7.73233	Cuticle protein 6
C183R023	0.00840638	2.99526	C106R127	0.000954046	3.0474	Cuticle protein CP14.6
C257R049	9.52e-06	12.1885	C058R135	0.000199671	25.659	Cystathionine beta-synthase
C055R009	0.00970475	4.35086	C055R009	0.000335792	3.1395	Cytoplasmic tRNA 2-thiolation protein 1
C026R035	0.00204038	2.51093	C026R035	0.000967461	2.45735	Decaprenyl-diphosphate synthase subunit 1
C068R007	0.00540669	3.93647	C068R007	0.000126026	9.90521	DOMON domain-containing protein CG14681
C085R009	0.000705248	2.03177	C085R009	0.00594866	1.95108	DTW domain-containing protein 1
C045R021	0.000642221	2.40261	C045R021	0.00218479	2.89688	Elongator complex protein 4
C035R004	0.00290551	4.78138	C035R004	0.00342882	4.73746	Eukaryotic translation initiation factor 3 subunit G
C102R039	0.00316742	3.05819	C102R039	0.00805786	3.03221	Eukaryotic translation initiation factor 4E type 2
C197R166	0.00198301	4.78617	C197R166	0.000929476	3.66005	F-box-like/WD repeat-containing protein ebi
C070R095	0.000336554	11.5217	C227R031	0.00197039	9.10075	Gamma-glutamyl phosphate reductase
C236R012	0.00774437	3.47677	C052R139	0.00457969	6.69163	Glyceraldehyde-3-phosphate dehydrogenase
C024R040	0.00108702	8.5251	C034R069	0.00784178	2.47199	Glycosylasparaginase beta chain
C150R086	0.00056565	2.88183	C150R086	4.81891e-05	2.5888	Heat shock protein homolog
C198R090	0.00100989	5.06488	C034R003	0.00708049	5.58892	Histone chaperone asf1
C263R016	0.00450213	2.2912	C263R016	0.000565395	2.75685	Histone H2A sp|P84052.2|H2A_DROER RecName: Full=Histone H2A sp|P84053.2|H2A_DROHY RecName: Full=Histone H2A sp|P84054.2|H2A_DROSI RecName: Full=Histone H2A sp|P84055.2|H2A_DROYA RecName: Full=Histone H2A sp|P84056.2|H2A_RHYAM RecName: Full=Histone H2A sp|P84057.2|H2A_TIGCA RecName: Full=Histone H2A
C139R050	3.8628e-05	4.26271	C250R040	0.000181595	6.1309	Histone H2B
C160R107	0.00104671	3.44345	C160R107	0.00178119	3.88518	IST1 homolog
C074R044	0.000807503	1.95129	C074R044	0.000102217	1.70782	LDLR chaperone boca
C163R005	0.0005159	3.16176	C030R055	0.00560845	3.09724	Lipoyl synthase, mitochondrial
C065R020	0.00227055	4.42475	C065R020	0.00118134	2.9995	Lissencephaly-1 homolog
C240R142	0.000309687	56.3464	C240R142	0.000178934	35.6567	Merozoite_SPAM, Merozoite surface protein (SPAM). This family consists of several Plasmodium falciparum SPAM (secreted polymorphic antigen associated with merozoites) proteins. Variation among SPAM alleles is the result of deletions and amino acid substitutions in non-repetitive sequences within and flanking the alanine heptad-repeat domain. Heptad repeats in which the a and d position contain hy…
C147R039	0.00240232	2.05356	C096R053	0.00124007	3.841	Methionine aminopeptidase 1
C157R072	0.000612121	1.71989	C097R002	0.00482437	2.0855	Methylosome subunit pICln
C147R017	0.000469644	3.15093	C174R042	0.000461735	2.1603	Myophilin
C236R017	0.00939543	4.38554	C197R148	0.00793972	5.19958	Nuclear inhibitor of protein phosphatase 1
C078R008	0.00516138	2.31486	C034R074	0.00793232	3.13082	OCIA domain-containing protein 1
C245R140	0.000469722	4.24147	C107R024	0.00053124	4.40559	P3 protein
C238R003	0.00410486	3.10952	C232R100	0.00646526	3.02474	Peflin
C128R008	0.000176724	3.1889	C106R129	0.00285496	3.84884	Peptide methionine sulfoxide reductase
C198R004	0.000602815	1.933	C198R004	0.00178474	3.13318	Peroxiredoxin 1
C128R017	0.0021371	3.10635	C128R017	0.00359411	3.65376	Peroxiredoxin-6
C073R027	0.004318	1.81181	C091R170	0.00724718	3.39118	Polyhomeotic-like protein 1
C184R030	0.0085746	2.71388	C184R030	0.000221157	2.58234	Pre-mRNA-processing factor 19
C067R033	0.00483058	4.78675	C067R033	0.0097878	4.13868	Probable protein disulfide-isomerase A6
C072R085	0.00194471	8.17268	C072R085	0.00298067	9.3993	Programmed cell death protein 4
C030R009	0.00256895	2.34517	C030R009	0.00260259	2.33853	Proteasome subunit beta type-3
C066R046	0.00705002	4.96492	C066R046	0.00415835	4.01063	Protein arginine N-methyltransferase 5
C233R051	0.00559302	2.33271	C126R007	0.00614754	2.5221	Protein BCCIP homolog
C223R134	0.00474227	4.16663	C223R134	0.00416581	3.64607	Protein FAM46C
C246R006	0.00013417	3.20437	C246R006	7.82706e-06	2.44893	Protein lethal(2)essential for life
C041R030	0.00103143	4.53706	C041R030	0.00130637	3.72004	Protein phosphatase 1K, mitochondrial
C063R059	0.00826575	2.17804	C063R059	0.00458348	3.71885	Putative ATP-dependent Clp protease proteolytic subunit, mitochondrial
C191R009	0.0099763	3.16057	C189R047	0.000968211	2.84157	Putative phospholipase B-like 2 15 kDa form
C095R023	0.00535676	2.96813	C095R023	0.00310237	2.50082	Ribosomal RNA-processing protein 8
C042R033	7.55153e-05	4.15776	C042R033	0.00056422	6.49914	RING finger protein 115
C248R058	0.00854804	2.9468	C033R023	0.00723114	4.19713	Sequestosome-1
C217R167	0.00214093	4.01712	C075R055	0.00246318	3.39283	Serine proteinase stubble catalytic chain
C052R011	0.000651012	5.42312	C052R011	0.00359059	3.68749	Serine/threonine-protein kinase 6
C162R062	6.68567e-05	4.03387	C222R007	0.00682844	2.62527	Serine/threonine-protein phosphatase 2A regulatory subunit B
C215R097	0.00264624	4.58278	C215R097	0.00388473	5.43332	Serine/threonine-protein phosphatase PP1-gamma catalytic subunit B
C072R050	0.00109006	2.8767	C202R119	0.00419423	1.8848	Sialin
C065R001	0.000999923	5.22188	C101R007	0.00815547	2.52167	Soluble calcium-activated nucleotidase 1
C083R032	0.000170472	3.34408	C194R102	0.00026912	3.81147	Soluble NSF attachment protein
C173R053	0.000334941	3.3946	C173R053	0.00646737	2.49938	Solute carrier family 25 member 42
C022R019	0.00205721	2.96648	C025R023	0.00120179	3.14753	Splicing factor 45
C204R035	0.00256494	2.51484	C090R038	0.00249913	1.54214	Splicing factor, arginine/serine-rich 7
C232R046	0.00151499	2.77982	C011R071	0.00904628	3.09519	Stomatin-like protein 2
C085R016	0.00139587	1.69256	C027R006	0.000232918	3.49485	Succinyl-CoA ligase [GDP-forming] subunit alpha, mitochondrial
C086R014	0.00513422	2.51163	C220R087	0.0062607	3.93768	Succinyl-CoA ligase [GDP-forming] subunit beta, mitochondrial
C047R029	0.00807508	2.55894	C140R166	0.00976173	2.29255	Sugar phosphate exchanger 2
C125R044	0.0015228	2.88436	C125R044	0.00879284	2.76551	Tetratricopeptide repeat protein 9C
C219R075	0.000384501	7.22766	C219R075	0.000254979	2.92393	Transcription factor kayak
C158R023	0.00700754	2.42898	C158R023	0.00742085	3.07011	Transcription initiation factor IIB
C226R051	0.000239083	2.92338	C029R021	0.00578475	2.49971	Transmembrane BAX inhibitor motif-containing protein 4
C042R017	0.00225963	2.50255	C042R017	0.000888811	2.49054	Transmembrane protein 115
C163R090	0.00267819	2.98351	C046R035	0.00343104	3.61962	tRNA (guanine-N(7)-)-methyltransferase
C171R011	0.000267571	3.5322	C190R015	0.00176067	2.39977	Ubiquitin carboxyl-terminal hydrolase 12-B
C094R047	1.03198e-05	5.27242	C217R136	0.000265536	3.70355	Ubiquitin carboxyl-terminal hydrolase isozyme L3
C054R009	0.000926769	3.48913	C054R009	0.00679644	2.2404	Ubiquitin-like domain-containing CTD phosphatase 1
C138R062	0.00213748	2.53566	C040R054	0.00927025	2.49387	Uncharacterized protein C21orf59 homolog
C108R025	0.000602384	7.44791	C216R060	0.00146336	5.48872	Uncharacterized protein CG12001
C057R010	0.000332013	3.03406	C057R010	0.00966724	1.94634	Uncharacterized protein ZC395.10
C145R020	0.00993917	2.32585	C145R020	0.00974085	1.80098	WD repeat and SOCS box-containing protein 1
C237R003	0.00526798	2.59411	C251R018	0.00398726	1.96295	WD repeat domain phosphoinositide-interacting protein 3
C091R018	0.000201236	3.71718	C091R018	0.00283675	4.20059	WD repeat-containing protein 61
C136R020	0.00234851	2.28226	C136R020	0.00101595	1.54733	X-box-binding protein 1
Shared down-regulated genes
Trial 1			Trial 2
Spot ID	p-value	Fold change [S10] vs [S30]	Spot ID	p-value	Fold change [S10] vs [S30]	Description
C150R098	0.00159172	-2.13131	C150R098	0.000311717	-3.02738	39S ribosomal protein L20, mitochondrial
C104R042	0.00332396	-2.7138	C104R042	0.000639557	-3.29709	39S ribosomal protein L23, mitochondrial
C187R162	0.00615078	-3.6098	C187R162	0.00490731	-5.33444	60S ribosomal protein L12 sp|P61866.1|RL12_CAEEL RecName: Full=60S ribosomal protein L12
C221R165	0.00244929	-3.73802	C221R165	0.000210618	-4.72561	60S ribosomal protein L44
C075R106	0.00599723	-3.2351	C075R106	0.00936087	-2.49519	Actin-binding LIM protein 1
C168R106	0.00734372	-3.29757	C168R106	0.000520193	-4.5109	Anionic trypsin-2
C149R167	0.00214618	-1.70959	C112R151	0.00205765	-2.52166	ATP-binding cassette sub-family F member 2
C012R123	0.000659077	-8.06453	C191R078	0.00342387	-2.24076	Calmodulin
C261R119	0.000593402	-8.08636	C120R100	0.000589657	-8.8922	CBM_14, Chitin binding Peritrophin-A domain. This domain is called the Peritrophin-A domain and is found in chitin binding proteins particularly peritrophic matrix proteins of insects and animal chitinases. Copies of the domain are also found in some baculoviruses. Relevant references that describe proteins with this domain include. It is an extracellular domain that contains six conserved cystei…
C222R144	0.000339834	-2.94629	C222R144	0.00534464	-4.74325	CDP-diacylglycerol--inositol 3-phosphatidyltransferase
C118R053	0.00383653	-1.58968	C238R122	0.000279684	-2.49073	Cofilin/actin-depolymerizing factor homolog
C173R145	0.00349313	-2.01229	C229R110	0.00228276	-3.30014	Conserved oligomeric Golgi complex subunit 1
C245R074	0.000851114	-4.46679	C245R074	0.000288247	-3.23115	Cysteine-rich hydrophobic domain 2 protein
C168R152	0.00982246	-1.75109	C207R024	0.0025736	-1.73131	Cytochrome c oxidase subunit 5A, mitochondrial
C202R084	9.15587e-05	-1.65644	C202R084	0.00175692	-2.6954	Cytosolic Fe-S cluster assembly factor nubp1
C042R074	0.00109858	-2.29622	C193R088	0.00827373	-3.22022	DDDD, Putative mitochondrial precursor protein. This is a family of small conserved proteins found from nematodes to humans. The C-terminal region is rich in asparagine. Members are putatively assigned to be mitochondrial precursor proteins but this could not be confirmed.
C094R138	0.00253152	-2.85174	C094R138	0.00452335	-2.65321	Derlin-1
C169R138	0.00797106	-1.75595	C169R138	0.00899299	-2.16368	Diamine acetyltransferase 2
C251R008	0.009795	-3.09941	C186R022	0.00649747	-2.51989	DnaJ homolog subfamily B member 6-A
C112R080	0.00265	-2.45331	C122R006	0.00603623	-1.88561	EH domain-containing protein 3
C241R119	0.000437399	-2.81926	C241R119	0.00379405	-2.45168	Elongation of very long chain fatty acids protein AAEL008004
C176R046	0.00404192	-2.53844	C238R149	0.00163015	-3.31265	Enteropeptidase catalytic light chain
C249R082	0.00851391	-3.10951	C126R067	0.00191511	-2.17926	ES1 protein homolog, mitochondrial
C090R151	0.00921993	-2.21993	C090R151	0.00144198	-3.70451	Eukaroytic elongation factor 2 kinase
C112R039	0.00526478	-1.62708	C154R006	0.00581703	-4.85491	Fatty acid-binding protein
C155R006	0.00457955	-2.03382	C155R006	0.00182485	-1.94894	FK506-binding protein 2
C125R066	0.00265882	-2.15702	C122R115	0.00165696	-1.97823	Gamma-interferon-inducible lysosomal thiol reductase
C126R128	0.00979608	-2.51994	C126R128	0.00183131	-3.26756	Gamma-secretase subunit PEN-2
C198R118	0.000423016	-3.31127	C198R118	0.00269244	-4.84359	Glucose-6-phosphate 1-dehydrogenase
C150R005	0.0011786	-2.40189	C068R131	0.00341462	-4.14212	Histone H3.2 sp|Q4QRF4.3|H32_DANRE RecName: Full=Histone H3.2 sp|Q28D37.3|H32_XENTR RecName: Full=Histone H3.2 sp|P84227.2|H32_BOVIN RecName: Full=Histone H3.2 sp|P84231.2|H32_ICTBU RecName: Full=Histone H3.2 sp|P84232.2|H32_PORAF RecName: Full=Histone H3.2
C142R089	0.000930392	-3.76039	C143R099	0.00865677	-2.87393	Hypoxanthine-guanine phosphoribosyltransferase
C054R062	0.00101186	-2.5149	C054R062	0.00815467	-4.17133	Leukocyte elastase inhibitor
C173R063	0.0055256	-2.26379	C173R063	0.00355859	-3.76934	Mannose-P-dolichol utilization defect 1 protein
C206R074	0.000304373	-1.52663	C189R086	0.00196451	-3.04574	MARVEL, Membrane-associating domain. MARVEL domain-containing proteins are often found in lipid-associating proteins - such as Occludin and MAL family proteins. It may be part of the machinery of membrane apposition events, such as transport vesicle biogenesis.
C144R075	0.00749197	-2.14455	C144R075	0.000836017	-2.45832	N-acylneuraminate cytidylyltransferase
C213R083	0.00533379	-2.34986	C161R010	0.000802456	-2.1417	NADH dehydrogenase [ubiquinone] 1 alpha subcomplex assembly factor 3
C219R142	0.00201225	-1.85501	C219R142	0.00857728	-2.0473	NADH dehydrogenase [ubiquinone] flavoprotein 2, mitochondrial
C089R138	0.00317945	-2.49842	C234R064	0.00130759	-1.94871	NADH dehydrogenase [ubiquinone] iron-sulfur protein 3, mitochondrial
C241R067	0.00286448	-2.81764	C241R067	0.000408038	-2.60256	Neuronal calcium sensor 2
C116R137	0.000423954	-5.18165	C110R168	0.000731254	-3.2872	Neuroparsin-B
C074R116	0.00131835	-3.0929	C074R116	0.00339803	-2.48711	Nuclear autoantigenic sperm protein
C142R001	0.00056908	-1.8637	C142R001	0.00791487	-2.54695	Nuclear migration protein nudC
C099R089	0.000546726	-1.5433	C143R053	0.00515133	-3.9074	Oxidored_q3, NADH-ubiquinone/plastoquinone oxidoreductase chain 6.
C179R092	0.000121068	-2.22675	C245R108	0.000212037	-1.82821	Phospholipid hydroperoxide glutathione peroxidase, mitochondrial
C243R152	0.000909888	-2.81089	C243R152	0.00202411	-3.71135	Piwi-like protein 1
C132R070	0.000703468	-2.52979	C245R018	0.000588116	-3.61153	Presqualene diphosphate phosphatase
C254R139	0.00162509	-3.22675	C094R159	0.00605746	-3.96848	Probable ATP-dependent RNA helicase DDX5
C113R141	0.00421706	-1.93497	C097R119	0.00137075	-2.69167	Probable splicing factor 3B subunit 5
C261R126	0.00547058	-2.47165	C261R126	0.00384325	-3.57698	Protein ACN9 homolog, mitochondrial
C080R151	0.00676838	-3.06351	C080R151	5.22024e-05	-3.31415	Protein arginine N-methyltransferase 1
C130R055	0.00119186	-2.69936	C128R064	0.00896656	-2.83554	Protein DJ-1
C141R058	0.000172854	-3.49768	C141R058	0.00014075	-6.59286	Protein E(sev)2B
C049R073	0.00377583	-1.77986	C049R073	0.00628096	-2.36509	Protein FAM18A
C192R145	0.000251531	-1.53078	C233R081	0.00111191	-2.41061	Putative ATP synthase subunit f, mitochondrial
C127R026	0.0015344	-3.8524	C127R026	0.00242079	-2.59396	Ras-related protein Rab-6A
C176R134	0.00211362	-2.24159	C084R126	0.00213055	-3.24605	Ribonuclease kappa
C140R104	0.000869495	-3.86171	C140R104	0.00511842	-2.33915	rRNA 2-O-methyltransferase fibrillarin
C193R084	0.000957913	-2.83258	C172R160	0.00238538	-4.06622	Serine/threonine-protein kinase Doa
C164R111	0.00285326	-2.11819	C160R016	0.000438397	-2.06733	Smoothelin
C185R105	0.00161066	-2.21365	C232R074	0.00138104	-2.04678	Transcription elongation factor B polypeptide 2
C086R090	0.00157211	-3.66792	C208R076	0.00232773	-3.11846	Transcription elongation factor SPT5
C051R115	0.0027839	-3.27042	C231R001	0.000323896	-1.71593	Troponin C, isoform 1
C024R006	0.000720753	-3.80239	C083R007	0.00156976	-3.30948	Trypsin epsilon
C217R122	0.00436265	-2.12853	C217R122	0.00517713	-1.9674	Ubiquitin-fold modifier 1
C119R060	0.00117408	-2.74972	C119R060	0.00191326	-2.01364	Ufm1-conjugating enzyme 1
C241R111	0.00951948	-3.15136	C241R111	0.00231804	-3.0997	Uncharacterized protein C10orf58 homolog
C104R120	0.00523995	-2.63274	C104R120	0.00662787	-4.40768	Uncharacterized protein C2orf34
C124R066	0.00148876	-2.51467	C124R066	0.00566622	-2.5851	Uncharacterized protein F54F2.2, isoform a
C122R096	0.00170914	-2.03466	C122R096	0.000634594	-2.73816	UPF0197 transmembrane protein C11orf10 homolog sp|Q6GP81.1|CK010_XENLA RecName: Full=UPF0197 transmembrane protein C11orf10 homolog
C124R096	0.00772867	-2.52019	C236R158	0.00143227	-2.1528	Vesicle-associated membrane protein 4
C113R077	0.00149893	-2.54533	C243R170	0.000453971	-1.69112	Vinculin
C130R093	0.000110259	-3.04256	C130R093	0.00780304	-3.13969	Zinc finger protein 706
