# Supplementary material for: Transcriptomics of coping strategies in free-swimming Lepeophtheirus salmonis (Copepoda) larvae responding to abiotic stress
Source: Mol Ecol. 2012 Oct 25;21(24):6000–14. doi: 10.1111/mec.12072 (PMC3557717; doi:10.1111/mec.12072)
Supplement: Table S2 — Probes present in each cluster in high-resolution salinity experiment. [file mec0021-6000-sd3.xlsx]

## Sheet: (i)primary_peak-g(661)
Spot ID	Description	GeneID	SwissProt Accession
C245R169	14-3-3 protein zeta		P29310
C263R093	26S protease regulatory subunit 6A-A	379941	O42587
C153R108	26S protease regulatory subunit S10B	5706	P62333
C229R164	26S proteasome non-ATPase regulatory subunit 2	539784	P56701
C252R051	26S proteasome non-ATPase regulatory subunit 4	40388	P55035
C262R145	26S proteasome non-ATPase regulatory subunit 4	19185	O35226
C091R061	26S proteasome non-ATPase regulatory subunit 7	37894	P26270
C247R022	2A1904
C244R136	2-aminoethanethiol dioxygenase	211488	Q6PDY2
C241R165	2-aminoethanethiol dioxygenase	211488	Q6PDY2
C032R150	30S ribosomal protein S3	4652893	A0M592
C112R168	35 kDa inter-alpha-trypsin inhibitor heavy chain H4	3700	Q14624
C223R007	3-oxoacyl-[acyl-carrier-protein] reductase	897230	Q9X248
C029R099	40S ribosomal protein S3		Q90YS2
C175R080	40S ribosomal protein S5, N-terminally processed	6193	P46782
C019R087	40S ribosomal protein S5, N-terminally processed	6193	P46782
C253R162	60S ribosomal protein L10a	81729	P62907
C014R032	60S ribosomal protein L13	378961	Q90Z10
C076R071	60S ribosomal protein L13	378961	Q90Z10
C104R002	60S ribosomal protein L18		Q90YV0
C025R070	60S ribosomal protein L18		Q90YV0
C100R132	60S ribosomal protein L18		Q90YV0
C063R148	60S ribosomal protein L18		Q90YV0
C042R085	60S ribosomal protein L3	41347	O16797
C049R079	60S ribosomal protein L6	733592	Q2YGT9
C048R159	60S ribosomal protein L6	733592	Q2YGT9
C186R102	6-phosphogluconate dehydrogenase, decarboxylating	443541	P00349
C006R106	6-pyruvoyl tetrahydrobiopterin synthase	19286	Q9R1Z7
C224R064	Acidic mammalian chitinase	282645	Q95M17
C126R132	Acidic mammalian chitinase	282645	Q95M17
C077R087	Actin, clone 205		P18600
C061R023	Actin, clone 403		P18603
C196R118	Actin, clone 403		P18603
C093R125	Actin, clone 403		P18603
C084R034	Actin, cytoplasmic 1, N-terminally processed	407952	Q6NVA9
C150R058	Actin-3		P41340
C132R155	Agrin		A2ASQ1
C045R130	Alanine aminotransferase 2	549559	Q28DB5
C061R066	Aldehyde dehydrogenase X, mitochondrial	72535	Q9CZS1
C204R070	Aldehyde dehydrogenase X, mitochondrial	72535	Q9CZS1
C187R146	Alpha-N-acetylgalactosaminidase	533357	Q58DH9
C041R049	ANK, ankyrin repeats; ankyrin repeats mediate protein-protein interactions in very diverse families of proteins. The number of ANK repeats in a protein can range from 2 to over 20 (ankyrins, for example). ANK repeats may occur in combinations with other types of domains. The structural repeat unit contains two antiparallel helices and a beta-hairpin, repeats are stacked in a superhelical arrangem…
C027R148	ANK, ankyrin repeats; ankyrin repeats mediate protein-protein interactions in very diverse families of proteins. The number of ANK repeats in a protein can range from 2 to over 20 (ankyrins, for example). ANK repeats may occur in combinations with other types of domains. The structural repeat unit contains two antiparallel helices and a beta-hairpin, repeats are stacked in a superhelical arrangem…
C165R005	Apoptosis-inducing factor 3	150209	Q96NN9
C163R109	Asparagine-linked glycosylation protein 11 homolog		Q2TAA5
C265R119	Asparaginyl-tRNA synthetase, cytoplasmic	616033	Q2KJG3
C100R073	Ataxin-7-like protein 3	217218	A2AWT3
C016R049	ATG13, Autophagy-related protein 13. Members of this family of phosphoproteins are involved in cytoplasm to vacuole transport (Cvt), and more specifically in Cvt vesicle formation. They are probably involved in the switching machinery regulating the conversion between the Cvt pathway and autophagy. Finally, ATG13 is also required for glycogen storage.
C196R064	ATG13, Autophagy-related protein 13. Members of this family of phosphoproteins are involved in cytoplasm to vacuole transport (Cvt), and more specifically in Cvt vesicle formation. They are probably involved in the switching machinery regulating the conversion between the Cvt pathway and autophagy. Finally, ATG13 is also required for glycogen storage.
C243R076	ATG13, Autophagy-related protein 13. Members of this family of phosphoproteins are involved in cytoplasm to vacuole transport (Cvt), and more specifically in Cvt vesicle formation. They are probably involved in the switching machinery regulating the conversion between the Cvt pathway and autophagy. Finally, ATG13 is also required for glycogen storage.
C098R084	Beta-1,4-N-acetylgalactosaminyltransferase bre-4	190668	Q9GUM2
C135R130	Brix domain-containing protein 2	518501	Q3SZZ0
C094R097	CAAX prenyl protease 1 homolog	230709	Q80W54
C052R147	CAAX prenyl protease 1 homolog	230709	Q80W54
C167R101	Calcium channel flower	6493245	B3M9W1
C254R151	Calcium/calmodulin-dependent protein kinase type 1	8536	Q14012
C139R043	Catalase	847	P04040
C182R072	Catalase		Q64405
C196R153	Catalase	847	P04040
C118R086	Cell division control protein 6 homolog	23834	O89033
C142R065	Cell division cycle 2-like protein kinase 5	8621	Q14004
C110R105	Cell division cycle 2-like protein kinase CG7597	40385	Q9VP22
C253R147	Cell division cycle 2-like protein kinase CG7597	40385	Q9VP22
C016R154	Cell division cycle 2-like protein kinase CG7597	40385	Q9VP22
C215R147	Cell division cycle 5-related protein	5509907	A7SD85
C036R133	Charged multivesicular body protein 4b	393164	Q7ZVC4
C031R168	Charged multivesicular body protein 4b	393164	Q7ZVC4
C140R035	Chitin_bind_4, Insect cuticle protein. Many insect cuticular proteins include a 35-36 amino acid motif known as the R&R consensus. The extensive conservation of this region led to the suggestion that it functions to bind chitin. Provocatively, it has no sequence similarity to the well-known cysteine-containing chitin-binding domain found in chitinases and some peritrophic membrane proteins. Chiti…
C118R005	Chromobox protein homolog 1	10951	P83916
C129R046	Chromobox protein homolog 1	10951	P83916
C161R049	Chromobox protein homolog 1	10951	P83916
C115R051	Chromobox protein homolog 1	10951	P83916
C027R076	Chromobox protein homolog 1	10951	P83916
C245R085	Chromobox protein homolog 1	10951	P83916
C221R088	Chromobox protein homolog 1	10951	P83916
C263R134	Chromobox protein homolog 1	10951	P83916
C124R067	ChtBD2, Chitin-binding domain type 2.
C169R146	ChtBD2, Chitin-binding domain type 2.
C043R066	Cleavage stimulation factor 50 kDa subunit	1477	Q05048
C060R156	Cleavage stimulation factor 50 kDa subunit	1477	Q05048
C125R154	COG5099, RNA-binding protein of the Puf family, translational repressor [Translation, ribosomal structure and biogenesis].
C192R031	Cold shock domain-containing protein CG9705	39875	Q9VVA0
C210R160	Compound eye opsin BCRH2		Q25158
C180R079	Conserved oligomeric Golgi complex subunit 2	22796	Q14746
C223R059	COP9 signalosome complex subunit 6	26893	O88545
C233R030	Copine-8	144402	Q86YQ8
C153R085	Cuticle protein 6		P82119
C203R108	Cuticle protein 6		P82119
C008R135	Cuticle protein 6		P82119
C145R102	Cuticle protein 7		P82120
C209R111	Cuticle protein 7		P82120
C013R106	Cuticle protein CP14.6		Q94984
C024R162	Cuticle protein CP14.6		Q94984
C215R081	Cw-hydrolase, Cell wall-associated hydrolase. Members of this family are confined largely to bacterial spp. Most members are annotated as being cell-wall-associated hydrolases but this could not be confirmed.
C143R044	Cyclin G-associated kinase	2580	O14976
C191R125	Cyclin-G2	901	Q16589
C118R114	Cytochrome b-c1 complex subunit 2, mitochondrial	7385	P22695
C199R090	Cytoplasmic dynein 1 intermediate chain 2	526329	Q0III3
C089R128	Cytoplasmic dynein 1 intermediate chain 2	526329	Q0III3
C154R037	Cytosol aminopeptidase	51056	P28838
C108R111	Cytosol aminopeptidase	51056	P28838
C110R002	Dehydrogenase/reductase SDR family member 1	52585	Q99L04
C064R169	Dehydrogenase/reductase SDR family member 1	52585	Q99L04
C049R002	Dehydrogenase/reductase SDR family member 11	395172	Q71R50
C001R117	Dehydrogenase/reductase SDR family member 11	192970	Q3U0B3
C117R008	DNA-(apurinic or apyrimidinic site) lyase	11792	P28352
C163R015	DNA-directed RNA polymerases I, II, and III subunit RPABC4	100046796; 17749	Q63871
C096R038	DNA-directed RNA polymerases I, II, and III subunit RPABC4	100046796; 17749	Q63871
C191R076	DNA-directed RNA polymerases I, II, and III subunit RPABC4	100046796; 17749	Q63871
C127R149	DNA-directed RNA polymerases I, II, and III subunit RPABC4	100046796; 17749	Q63871
C123R120	DnaJ homolog subfamily C member 27	402784	Q6IMK3
C180R042	E3 ubiquitin-protein ligase hyd	41181	P51592
C064R058	E3 ubiquitin-protein ligase UBR3	68795	Q5U430
C230R086	Elongation factor 1-alpha		P02993
C071R090	Elongation factor 1-alpha		P02993
C106R090	Elongation factor 1-alpha		P02993
C262R117	Elongation factor 1-alpha		P02993
C013R081	Elongation factor 1-beta	693119	P29522
C071R142	Elongation factor 1-beta	693119	P29522
C156R043	Endoplasmic reticulum resident protein ERp44	23071	Q9BS26
C263R024	Enhancer of split mgamma protein	43151	Q01070
C010R024	Enteropeptidase catalytic light chain	19146	P97435
C098R078	Enteropeptidase catalytic light chain	19146	P97435
C259R086	Eukaryotic peptide chain release factor subunit 1	40240	Q9VPH7
C094R113	Eukaryotic translation initiation factor 3 subunit F-1	6498892	B3M123
C147R130	Eukaryotic translation initiation factor 3 subunit F-1	6498892	B3M123
C161R126	Eukaryotic translation initiation factor 3 subunit G	393974	Q6DRC4
C069R074	Eukaryotic translation initiation factor 3 subunit H	692388	Q9GV27
C018R102	Eukaryotic translation initiation factor 3 subunit H	692388	Q9GV27
C055R158	Eukaryotic translation initiation factor 5	56783	Q07205
C039R027	Eukaryotic translation initiation factor 6	3692	P56537
C108R056	Eukaryotic translation initiation factor 6	3692	P56537
C120R113	FAST kinase domain-containing protein 3	513260	Q58CX2
C152R037	Fragile X mental retardation syndrome-related protein 1	8087	P51114
C231R080	Fragile X mental retardation syndrome-related protein 1	8087	P51114
C175R009	Fructose-bisphosphate aldolase		P07764
C040R008	FUN14 domain-containing protein 1		Q4RY26
C047R119	FUN14 domain-containing protein 1		Q4RY26
C213R107	G protein-coupled receptor kinase 2	49045	P32866
C173R046	G1/S-specific cyclin-D2	373667	P53782
C195R102	G1/S-specific cyclin-D2	373667	P53782
C173R012	Glyceraldehyde-3-phosphate dehydrogenase		A3FKF7
C236R012	Glyceraldehyde-3-phosphate dehydrogenase		A3FKF7
C087R019	Glyceraldehyde-3-phosphate dehydrogenase		A3FKF7
C052R139	Glyceraldehyde-3-phosphate dehydrogenase		A3FKF7
C041R140	Glyceraldehyde-3-phosphate dehydrogenase		A3FKF7
C141R142	Glyceraldehyde-3-phosphate dehydrogenase		A3FKF7
C204R015	Glycogen synthase kinase-3 beta	56637	Q9WV60
C090R039	GRP, Glycine rich protein family. This family of proteins includes several glycine rich proteins as well as two nodulins 16 and 24. The family also contains proteins that are induced in response to various stresses.
C141R068	GRP, Glycine rich protein family. This family of proteins includes several glycine rich proteins as well as two nodulins 16 and 24. The family also contains proteins that are induced in response to various stresses.
C011R045	GTP-binding protein 1	14904	O08582
C002R092	GTP-binding protein 1	513922	Q58DC5
C201R046	GTP-binding protein CG1354	31914	Q8SWU7
C223R081	GTP-binding protein CG1354	31914	Q8SWU7
C148R122	GTP-binding protein CG1354	31914	Q8SWU7
C040R090	H/ACA ribonucleoprotein complex non-core subunit NAF1	35125	Q9VJ62
C252R026	Heat shock protein HSP 90-alpha	743883	A5A6K9
C236R072	Heterochromatin protein 1-binding protein 3	510194	Q08DU9
C034R003	Histone chaperone asf1	40141	Q9V464
C198R090	Histone chaperone asf1	40141	Q9V464
C179R078	Histone deacetylase complex subunit SAP130	424756	Q5F3U0
C174R016	Histone H1		P35060
C169R030	Histone H1		P35060
C001R061	Histone-binding protein RBBP4	5928	Q09028
C017R028	Homogentisate 1,2-dioxygenase	34552	Q9VKJ0
C072R057	Homogentisate 1,2-dioxygenase	34552	Q9VKJ0
C130R119	Homogentisate 1,2-dioxygenase	34552	Q9VKJ0
C064R042	Hydroxyacyl-coenzyme A dehydrogenase, mitochondrial	113965	Q9WVK7
C053R077	Hydroxyacyl-coenzyme A dehydrogenase, mitochondrial	113965	Q9WVK7
C013R105	Importin subunit beta-1	16211	P70168
C090R024	Integrin beta-PS	44885	P11584
C247R075	Integrin beta-PS	44885	P11584
C201R020	IST1 homolog	9798	P53990
C158R078	IST1 homolog	307833	Q568Z6
C156R127	LDLa, Low Density Lipoprotein Receptor Class A domain, a cysteine-rich repeat that plays a central role in mammalian cholesterol metabolism; the receptor protein binds LDL and transports it into cells by endocytosis; 7 successive cysteine-rich repeats of about 40 amino acids are present in the N-terminal of this multidomain membrane protein; other homologous domains occur in related receptors, in…
C074R032	Lipoyl synthase, mitochondrial	305348	Q5XIH4
C030R055	Lipoyl synthase, mitochondrial	2541234	O13642
C109R109	Lipoyl synthase, mitochondrial	2541234	O13642
C224R110	Lipoyl synthase, mitochondrial	305348	Q5XIH4
C175R004	Long chain 3-hydroxyacyl-CoA dehydrogenase	3030	P40939
C210R159	Long chain 3-hydroxyacyl-CoA dehydrogenase	3030	P40939
C244R063	Longitudinals lacking protein, isoforms N/O/W/X/Y	44548	Q9V5M3
C131R157	Longitudinals lacking protein, isoforms N/O/W/X/Y	44548	Q9V5M3
C018R162	Low choriolytic enzyme	100049451	P31579
C227R138	LPD_N, Lipoprotein N-terminal Domain.
C096R018	Macoilin	654415	Q2TLZ4
C238R026	Macoilin	313618	Q4V7D3
C114R121	Macoilin	313618	Q4V7D3
C176R083	MDN1, AAA ATPase containing von Willebrand factor type A (vWA) domain [General function prediction only].
C255R096	Membrane-bound transcription factor site-2 protease		O54862
C001R114	metazoan_ACD, Alpha-crystallin domain (ACD) of metazoan alpha-crystallin-type small(s) heat shock proteins (Hsps). sHsps are small stress induced proteins with monomeric masses between 12 -43 kDa, whose common feature is the Alpha-crystallin domain (ACD). sHsps are generally active as large oligomers consisting of multiple subunits, and are believed to be ATP-independent chaperones that prevent a…
C051R117	Methyltransferase-like protein 13	414682	Q6NTR1
C202R005	MICAL-like protein 2	79778	Q8IY33
C226R156	MICAL-like protein 2	79778	Q8IY33
C225R018	Mitogen-activated protein kinase 1	327672	P46196
C116R108	Monothiol glutaredoxin-S11	4349034	Q0IWL9
C169R012	Mpv17-like protein	447298	Q68F62
C097R028	Mpv17-like protein	447298	Q68F62
C263R048	Mpv17-like protein	447298	Q68F62
C089R114	Mpv17-like protein	447298	Q68F62
C109R108	mRNA turnover protein 4 homolog	2539913	Q9USZ6
C127R022	Mucin, Mucin-like glycoprotein. This family of trypanosomal proteins resemble vertebrate mucins. The protein consists of three regions. The N and C terminii are conserved between all members of the family, whereas the central region is not well conserved and contains a large number of threonine residues which can be glycosylated. Indirect evidence suggested that these genes might encode the core …
C034R086	Muscle LIM protein Mlp84B	40849	Q24400
C246R005	Myosin heavy chain, muscle		P05661
C061R039	Myosin heavy chain, muscle		P05661
C142R050	Myosin heavy chain, muscle		P05661
C201R075	Myosin heavy chain, muscle		P05661
C129R082	Myosin heavy chain, muscle		P05661
C120R125	Myosin heavy chain, muscle		P05661
C089R141	Myosin heavy chain, muscle		P05661
C147R144	Myosin heavy chain, muscle		P05661
C256R141	Myosin regulatory light chain 2	43587	P18432
C197R038	NAD-dependent malic enzyme 59 kDa isoform, mitochondrial		P37225
C033R086	NADPH oxidase 5	79400	Q96PH1
C263R028	Neuroblast differentiation-associated protein AHNAK	79026	Q09666
C262R019	Neuroendocrine convertase 2	100171744	Q5REC2
C256R156	Neuroendocrine convertase 2	100171744	Q5REC2
C098R126	Neurofibromin truncated	4763	P21359
C131R089	Neutral alpha-glucosidase AB	23193	Q14697
C018R148	Notch 3 intracellular domain	18131	Q61982
C200R036	Notch 4 intracellular domain		Q99466
C099R133	NOX_Duox_like_FAD_NADP, NADPH oxidase (NOX) catalyzes the generation of reactive oxygen species (ROS) such as superoxide and hydrogen peroxide. ROS were originally identified as bactericidal agents in phagocytes, but are now also implicated in cell signaling and metabolism. NOX has a 6-alpha helix heme-binding transmembrane domain fused to a flavoprotein with the nucleotide binding domain located…
C072R061	Nuclear migration protein nudC	513277	Q17QG2
C205R102	Nuclear transcription factor Y subunit beta	396205	P25207
C124R053	Nucleolar protein 56	67134	Q9D6Z1
C113R127	Nucleolar protein 58		Q4R779
C047R165	Nucleoplasmin, Nucleoplasmin. Nucleoplasmins are also known as chromatin decondensation proteins. They bind to core histones and transfer DNA to them in a reaction that requires ATP. This is thought to play a role in the assembly of regular nucleosomal arrays.
C022R021	Nucleoporin SEH1	506509	A7YY75
C130R052	Nucleoporin SEH1	506509	A7YY75
C094R122	Orphan sodium- and chloride-dependent neurotransmitter transporter NTT73	281952	Q9XS59
C187R114	Otopetrin-2	92736	Q7RTS6
C141R115	Otopetrin-2	92736	Q7RTS6
C151R027	Papilin	43872	Q868Z9
C035R035	PAT1, Topoisomerase II-associated protein PAT1. Members of this family are necessary for accurate chromosome transmission during cell division.
C023R065	PAT1, Topoisomerase II-associated protein PAT1. Members of this family are necessary for accurate chromosome transmission during cell division.
C177R074	PAT1, Topoisomerase II-associated protein PAT1. Members of this family are necessary for accurate chromosome transmission during cell division.
C217R125	PAT1, Topoisomerase II-associated protein PAT1. Members of this family are necessary for accurate chromosome transmission during cell division.
C259R079	PC4, Transcriptional Coactivator p15 (PC4). p15 has a bipartite structure composed of an amino-terminal regulatory domain and a carboxy-terminal cryptic DNA-binding domain. The DNA-binding activity of the carboxy-terminal is disguised by the amino-terminal p15 domain. Activity is controlled by protein kinases that target the regulatory domain.
C187R034	Peroxiredoxin-6	429062	Q5ZJF4
C051R127	PHD finger protein 20-like protein 1		Q86U89
C090R016	Phosphatidate cytidylyltransferase, photoreceptor-specific	43950	P56079
C111R122	Phosphatidate cytidylyltransferase, photoreceptor-specific	43950	P56079
C098R170	Phosphoenolpyruvate carboxykinase [GTP]	37131	P20007
C094R013	Phosphoenolpyruvate carboxykinase [GTP], mitochondrial	74551	Q8BH04
C179R083	Phosphoenolpyruvate carboxykinase [GTP], mitochondrial	74551	Q8BH04
C013R047	Phosphoglycerate mutase 2	56012	O70250
C233R020	Plasma membrane calcium-transporting ATPase 2		P58165
C226R119	Plasma membrane calcium-transporting ATPase 2		P58165
C048R136	Polyadenylate-binding protein	37070	P21187
C145R014	Polyadenylate-binding protein 1-A	379896	P20965
C248R069	Polyadenylate-binding protein 2	8106	Q86U42
C210R086	Polyadenylate-binding protein 4	8761	Q13310
C020R025	Polypeptide N-acetylgalactosaminyltransferase 5	326151	Q6WV17
C100R114	Polypyrimidine tract-binding protein 1	29497	Q00438
C195R122	Polypyrimidine tract-binding protein 1	29497	Q00438
C155R031	PRK08581, N-acetylmuramoyl-L-alanine amidase; Validated.
C101R138	Probable ATP-dependent RNA helicase DDX52		Q8K301
C004R100	Probable chitinase 2	38223	Q9W092
C109R036	Probable D-lactate dehydrogenase, mitochondrial	52815	Q7TNG8
C041R132	Probable pyridoxine biosynthesis SNZERR		Q8WPW2
C203R057	Probable RNA-binding protein EIF1AD	393440	Q7SY07
C226R162	Probable RNA-binding protein EIF1AD	393440	Q7SY07
C065R071	Probable serine incorporator	5513123	A7S4N4
C205R068	Proclotting enzyme heavy chain		P21902
C093R003	Proliferating cell nuclear antigen		O16852
C197R048	Proliferating cell nuclear antigen		O16852
C131R107	Proliferating cell nuclear antigen		O16852
C218R114	Proliferating cell nuclear antigen		O16852
C048R139	Proteasome subunit alpha type-6	26443	Q9QUM9
C155R060	Proteasome subunit beta type-4	19172	P99026
C256R044	Proteasome subunit beta type-7	5695	Q99436
C206R095	Protein bowel	33602	Q9VQU9
C114R117	Protein bowel	33602	Q9VQU9
C092R153	Protein disulfide-isomerase 2	180724	Q17770
C124R001	Protein disulfide-isomerase A4	9601	P13667
C088R134	Protein disulfide-isomerase A6	71853	Q922R8
C222R166	Protein disulfide-isomerase A6	71853	Q922R8
C221R096	Protein extra bases	40680	Q9VNE2
C251R111	Protein extra bases	40680	Q9VNE2
C085R014	Protein FAM46C	310721	Q5XIV0
C223R134	Protein FAM46C	310721	Q5XIV0
C104R163	Protein held out wings	42596	O01367
C017R119	Protein IWS1 homolog	73473	Q8C1D8
C180R158	Protein IWS1 homolog	73473	Q8C1D8
C011R010	Protein MICAL-3	57553	Q7RTP6
C186R078	Protein polybromo-1	396074	Q90941
C126R138	Protein SDA1 homolog	286746	Q6NV26
C214R169	Protein TSSC1	450045	Q5XJP1
C133R063	Protein-L-isoaspartate(D-aspartate) O-methyltransferase		P22061
C102R146	Protein-L-isoaspartate(D-aspartate) O-methyltransferase		P23506
C237R116	Pumilio homolog 1	419554	Q2VB19
C018R023	Putative aldehyde dehydrogenase family 7 member A1 homolog	175820	P46562
C253R150	Putative aldehyde dehydrogenase family 7 member A1 homolog	175820	P46562
C265R040	Putative aminopeptidase W07G4.4	179790	Q27245
C206R052	Putative aminopeptidase W07G4.4	179790	Q27245
C186R051	Putative uncharacterized protein DDB_G0280065	8622353	Q54VY3
C031R035	Pyruvate dehydrogenase E1 component subunit beta, mitochondrial	613610	P11966
C163R040	Pyruvate dehydrogenase E1 component subunit beta, mitochondrial	613610	P11966
C225R083	Pyruvate dehydrogenase E1 component subunit beta, mitochondrial	613610	P11966
C030R099	Pyruvate dehydrogenase E1 component subunit beta, mitochondrial	289950	P49432
C009R123	Pyruvate dehydrogenase E1 component subunit beta, mitochondrial	289950	P49432
C215R102	Receptor-type tyrosine-protein phosphatase T		O14522
C173R005	Regulation of nuclear pre-mRNA domain-containing protein 1B	58490	Q9NQG5
C168R098	Replication protein A 32 kDa subunit	59102	Q63528
C257R031	Rho GTPase-activating protein 190	32743	Q9VX32
C210R079	Ribonucleoside-diphosphate reductase subunit M2		Q4R7Q7
C074R107	Ribonucleoside-diphosphate reductase subunit M2		Q4R7Q7
C072R116	Ribonucleoside-diphosphate reductase subunit M2		Q4R7Q7
C050R169	Ribonucleoside-diphosphate reductase subunit M2		Q4R7Q7
C095R023	Ribosomal RNA-processing protein 8	101867	Q9DB85
C139R086	Ribosomal RNA-processing protein 8	101867	Q9DB85
C175R079	Ribosome biogenesis protein NSA2 homolog	522309	Q3SX11
C160R131	Ribosome biogenesis protein NSA2 homolog	522309	Q3SX11
C227R006	RING finger protein unkempt	42738	Q86B79
C253R074	RING finger protein unkempt homolog		Q9C0B0
C238R168	RING finger protein unkempt homolog		Q9C0B0
C109R153	RNA polymerase II-associated factor 1 homolog	553020	Q4U0S5
C165R154	RNA-binding protein 9		A6QPR6
C201R145	Sarcoplasmic/endoplasmic reticulum calcium ATPase 1		P70083
C031R111	Selenoprotein T2	352917	Q502K9
C032R145	Selenoprotein T2	352917	Q502K9
C112R148	Selenoprotein T2	352917	Q502K9
C122R155	Selenoprotein T2	352917	Q502K9
C033R023	Sequestosome-1	100172461	Q5RBA5
C151R009	Serine proteinase stubble catalytic chain	41958	Q05319
C202R066	Serine proteinase stubble catalytic chain	41958	Q05319
C176R131	Serine proteinase stubble catalytic chain	41958	Q05319
C237R154	Serine/threonine-protein kinase tricorner	40165	Q9NBK5
C049R013	Serine/threonine-protein phosphatase 6 catalytic subunit	67857	Q9CQR6
C070R085	Serine/threonine-protein phosphatase 6 catalytic subunit	67857	Q9CQR6
C196R143	Serine/threonine-protein phosphatase PP1-beta	8571707	Q627N3
C008R077	Serine-arginine protein 55		P26686
C068R077	Serine-arginine protein 55		P26686
C243R091	Serine-arginine protein 55		P26686
C103R142	Serine-arginine protein 55		P26686
C023R050	Serrate RNA effector molecule homolog	5577779	Q17FR9
C072R079	Signal recognition particle 72 kDa protein	6731	O76094
C232R055	Signal transducer and activator of transcription 5B	6777	P51692
C255R134	Smad nuclear-interacting protein 1	76793	Q8BIZ6
C155R008	Smoothelin		Q921U8
C178R149	Smoothelin		Q921U8
C067R120	Snurportin-1	515588	Q2TBK8
C088R127	Snurportin-1	515588	Q2TBK8
C085R157	Snurportin-1	515588	Q2TBK8
C214R147	Sodium/potassium-transporting ATPase subunit alpha-1		Q92030
C135R108	Spliceosome RNA helicase BAT1		Q5ZHZ0
C148R046	Splicing factor U2AF 50 kDa subunit	32602	Q24562
C001R070	Splicing factor U2AF 50 kDa subunit	32602	Q24562
C144R079	Staphylococcal nuclease domain-containing protein 1	324404	Q7ZT42
C201R086	Staphylococcal nuclease domain-containing protein 1	324404	Q7ZT42
C189R109	Stress-induced-phosphoprotein 1	10963	P31948
C260R075	Striated muscle-specific serine/threonine-protein kinase	363256	Q63638
C247R030	Succinate dehydrogenase [ubiquinone] iron-sulfur subunit, mitochondrial	35590	P21914
C086R014	Succinyl-CoA ligase [GDP-forming] subunit beta, mitochondrial	20917	Q9Z2I8
C089R041	Succinyl-CoA ligase [GDP-forming] subunit beta, mitochondrial	20917	Q9Z2I8
C136R114	Sushi, von Willebrand factor type A, EGF and pentraxin domain-containing protein 1		Q4LDE5
C143R121	SWI/SNF complex subunit SMARCC1	20588	P97496
C086R168	SWI/SNF complex subunit SMARCC1	20588	P97496
C091R038	SWI/SNF complex subunit SMARCC2	68094	Q6PDG5
C213R139	T-complex protein 1 subunit alpha	42649	P12613
C216R061	T-complex protein 1 subunit beta	505313	Q3ZBH0
C010R138	T-complex protein 1 subunit beta	505313	Q3ZBH0
C198R114	T-complex protein 1 subunit delta		Q9NB32
C178R137	T-complex protein 1 subunit delta		Q9NB32
C197R144	T-complex protein 1 subunit delta		Q9NB32
C213R160	T-complex protein 1 subunit eta	428806	Q5ZJK8
C209R030	T-complex protein 1 subunit zeta	12466	P80317
C191R120	T-complex protein 1 subunit zeta	100008688	O77622
C227R135	T-complex protein 1 subunit zeta	100008688	O77622
C226R072	Tetratricopeptide repeat protein 4	7268	O95801
C031R098	TFIIF_alpha, Transcription initiation factor IIF, alpha subunit (TFIIF-alpha). Transcription initiation factor IIF, alpha subunit (TFIIF-alpha) or RNA polymerase II-associating protein 74 (RAP74) is the large subunit of transcription factor IIF (TFIIF), which is essential for accurate initiation and stimulates elongation by RNA polymerase II.
C051R119	Transaldolase	21351	Q93092
C156R161	Transaldolase	21351	Q93092
C181R077	Transcription initiation factor TFIID subunit 9	532936	Q17QQ4
C176R105	Transcription initiation factor TFIID subunit 9	532936	Q17QQ4
C024R115	Transitional endoplasmic reticulum ATPase TER94	36040	Q7KN62
C050R144	Transitional endoplasmic reticulum ATPase TER94	36040	Q7KN62
C219R015	Translocon-associated protein subunit alpha	529312	A6QLP7
C015R024	Translocon-associated protein subunit alpha	107513	Q9CY50
C201R060	Translocon-associated protein subunit alpha	107513	Q9CY50
C190R072	Translocon-associated protein subunit alpha	107513	Q9CY50
C159R087	Translocon-associated protein subunit alpha	107513	Q9CY50
C117R096	Translocon-associated protein subunit alpha	100173891	Q5R4X4
C187R097	Translocon-associated protein subunit alpha	107513	Q9CY50
C222R109	Translocon-associated protein subunit alpha	107513	Q9CY50
C248R117	Translocon-associated protein subunit alpha	529312	A6QLP7
C258R137	Translocon-associated protein subunit alpha	100173891	Q5R4X4
C135R021	Transmembrane and coiled-coil domain-containing protein 1 sp|Q3T0N3.1|TMCO1_BOVIN RecName: Full=Transmembrane and coiled-coil domain-containing protein 1	54499	Q9UM00
C085R064	Transmembrane and coiled-coil domain-containing protein 1 sp|Q3T0N3.1|TMCO1_BOVIN RecName: Full=Transmembrane and coiled-coil domain-containing protein 1	54499	Q9UM00
C170R107	Transmembrane and coiled-coil domain-containing protein 1 sp|Q3T0N3.1|TMCO1_BOVIN RecName: Full=Transmembrane and coiled-coil domain-containing protein 1	54499	Q9UM00
C110R108	Transmembrane protein C18orf45	85019	Q24JQ0
C152R040	Trimeric intracellular cation channel type A	79041	Q9H6F2
C112R134	Trimeric intracellular cation channel type A	79041	Q9H6F2
C187R124	Tropomyosin		O44119
C224R144	Tropomyosin-1, isoforms 9A/A/B	41852	P06754
C090R146	Tropomyosin-1, isoforms 9A/A/B	41852	P06754
C176R155	Tropomyosin-2	100101174	Q1HPQ0
C095R160	Troponin T		Q9XZ71
C149R081	Trypsin-1		P00765
C042R088	Trypsin-1		P00765
C072R056	Tubulin alpha-1A chain	64158	P68370
C082R068	Tubulin alpha-1A chain	64158	P68370
C164R123	Tubulin alpha-1A chain	64158	P68370
C251R122	Tubulin alpha-2/alpha-4 chain		P41383
C154R051	Tubulin alpha-3 chain		P09642
C028R087	Tyrosyl-tRNA synthetase, cytoplasmic	368235	Q6TGS6
C167R114	UBX domain-containing protein 1-B	444653	Q6GLV4
C146R102	Uncharacterized protein C6orf130	221443	Q9Y530
C037R001	UNKNOWN
C094R001	UNKNOWN
C099R002	UNKNOWN
C141R006	UNKNOWN
C157R006	UNKNOWN
C158R008	UNKNOWN
C163R008	UNKNOWN
C200R009	UNKNOWN
C114R010	UNKNOWN
C243R010	UNKNOWN
C255R010	UNKNOWN
C062R011	UNKNOWN
C102R011	UNKNOWN
C203R011	UNKNOWN
C039R012	UNKNOWN
C152R012	UNKNOWN
C050R013	UNKNOWN
C054R013	UNKNOWN
C135R013	UNKNOWN
C067R014	UNKNOWN
C239R014	UNKNOWN
C154R017	UNKNOWN
C240R018	UNKNOWN
C144R019	UNKNOWN
C169R019	UNKNOWN
C256R019	UNKNOWN
C210R020	UNKNOWN
C169R021	UNKNOWN
C180R021	UNKNOWN
C184R021	UNKNOWN
C185R021	UNKNOWN
C240R022	UNKNOWN
C152R023	UNKNOWN
C063R024	UNKNOWN
C002R027	UNKNOWN
C032R028	UNKNOWN
C193R029	UNKNOWN
C130R030	UNKNOWN
C216R030	UNKNOWN
C181R031	UNKNOWN
C110R033	UNKNOWN
C195R035	UNKNOWN
C255R035	UNKNOWN
C009R036	UNKNOWN
C062R036	UNKNOWN
C257R036	UNKNOWN
C119R037	UNKNOWN
C124R037	UNKNOWN
C041R038	UNKNOWN
C222R038	UNKNOWN
C165R039	UNKNOWN
C081R040	UNKNOWN
C123R040	UNKNOWN
C060R041	UNKNOWN
C100R041	UNKNOWN
C263R043	UNKNOWN
C058R045	UNKNOWN
C141R045	UNKNOWN
C032R046	UNKNOWN
C030R047	UNKNOWN
C239R047	UNKNOWN
C263R047	UNKNOWN
C196R048	UNKNOWN
C039R049	UNKNOWN
C120R049	UNKNOWN
C250R049	UNKNOWN
C087R051	UNKNOWN
C254R051	UNKNOWN
C088R053	UNKNOWN
C127R054	UNKNOWN
C176R055	UNKNOWN
C223R055	UNKNOWN
C036R056	UNKNOWN
C143R056	UNKNOWN
C215R056	UNKNOWN
C012R057	UNKNOWN
C078R057	UNKNOWN
C005R058	UNKNOWN
C230R059	UNKNOWN
C013R060	UNKNOWN
C102R060	UNKNOWN
C037R062	UNKNOWN
C059R062	UNKNOWN
C175R062	UNKNOWN
C197R065	UNKNOWN
C020R066	UNKNOWN
C040R066	UNKNOWN
C241R066	UNKNOWN
C011R067	UNKNOWN
C062R067	UNKNOWN
C093R067	UNKNOWN
C117R067	UNKNOWN
C128R068	UNKNOWN
C202R069	UNKNOWN
C241R069	UNKNOWN
C014R070	UNKNOWN
C168R070	UNKNOWN
C223R070	UNKNOWN
C166R071	UNKNOWN
C172R073	UNKNOWN
C239R073	UNKNOWN
C115R074	UNKNOWN
C155R074	UNKNOWN
C155R076	UNKNOWN
C024R078	UNKNOWN
C025R079	UNKNOWN
C145R079	UNKNOWN
C101R080	UNKNOWN
C200R080	UNKNOWN
C251R080	UNKNOWN
C165R081	UNKNOWN
C259R082	UNKNOWN
C158R084	UNKNOWN
C122R085	UNKNOWN
C018R086	UNKNOWN
C092R086	UNKNOWN
C113R086	UNKNOWN
C175R086	UNKNOWN
C211R086	UNKNOWN
C079R087	UNKNOWN
C109R087	UNKNOWN
C154R087	UNKNOWN
C172R087	UNKNOWN
C228R088	UNKNOWN
C037R089	UNKNOWN
C151R090	UNKNOWN
C103R091	UNKNOWN
C149R091	UNKNOWN
C240R091	UNKNOWN
C138R092	UNKNOWN
C211R093	UNKNOWN
C203R096	UNKNOWN
C103R097	UNKNOWN
C204R097	UNKNOWN
C080R098	UNKNOWN
C108R098	UNKNOWN
C014R099	UNKNOWN
C125R099	UNKNOWN
C241R100	UNKNOWN
C078R101	UNKNOWN
C262R101	UNKNOWN
C039R102	UNKNOWN
C157R102	UNKNOWN
C172R102	UNKNOWN
C060R103	UNKNOWN
C093R103	UNKNOWN
C097R104	UNKNOWN
C109R104	UNKNOWN
C257R107	UNKNOWN
C015R109	UNKNOWN
C066R109	UNKNOWN
C216R109	UNKNOWN
C032R110	UNKNOWN
C058R110	UNKNOWN
C080R110	UNKNOWN
C082R110	UNKNOWN
C110R110	UNKNOWN
C244R111	UNKNOWN
C007R112	UNKNOWN
C264R113	UNKNOWN
C254R114	UNKNOWN
C129R116	UNKNOWN
C185R116	UNKNOWN
C166R117	UNKNOWN
C217R117	UNKNOWN
C081R120	UNKNOWN
C138R120	UNKNOWN
C127R121	UNKNOWN
C151R121	UNKNOWN
C082R122	UNKNOWN
C160R122	UNKNOWN
C172R122	UNKNOWN
C249R123	UNKNOWN
C083R124	UNKNOWN
C120R124	UNKNOWN
C033R125	UNKNOWN
C053R126	UNKNOWN
C207R126	UNKNOWN
C213R127	UNKNOWN
C230R127	UNKNOWN
C004R128	UNKNOWN
C121R129	UNKNOWN
C164R129	UNKNOWN
C042R130	UNKNOWN
C195R130	UNKNOWN
C256R130	UNKNOWN
C079R132	UNKNOWN
C229R132	UNKNOWN
C048R133	UNKNOWN
C101R134	UNKNOWN
C199R134	UNKNOWN
C262R135	UNKNOWN
C076R137	UNKNOWN
C087R137	UNKNOWN
C147R137	UNKNOWN
C155R137	UNKNOWN
C006R138	UNKNOWN
C082R138	UNKNOWN
C098R138	UNKNOWN
C112R138	UNKNOWN
C225R138	UNKNOWN
C028R139	UNKNOWN
C086R141	UNKNOWN
C142R141	UNKNOWN
C189R141	UNKNOWN
C150R143	UNKNOWN
C018R144	UNKNOWN
C079R144	UNKNOWN
C259R145	UNKNOWN
C224R146	UNKNOWN
C096R147	UNKNOWN
C221R147	UNKNOWN
C026R148	UNKNOWN
C169R148	UNKNOWN
C035R149	UNKNOWN
C027R150	UNKNOWN
C100R150	UNKNOWN
C139R150	UNKNOWN
C055R152	UNKNOWN
C049R153	UNKNOWN
C135R156	UNKNOWN
C164R156	UNKNOWN
C168R156	UNKNOWN
C234R156	UNKNOWN
C091R157	UNKNOWN
C164R161	UNKNOWN
C177R161	UNKNOWN
C255R161	UNKNOWN
C069R162	UNKNOWN
C153R162	UNKNOWN
C255R162	UNKNOWN
C192R164	UNKNOWN
C135R165	UNKNOWN
C219R165	UNKNOWN
C230R168	UNKNOWN
C236R168	UNKNOWN
C090R169	UNKNOWN
C079R170	UNKNOWN
C159R170	UNKNOWN
C247R089	Uridine-cytidine kinase-like 1	68556	Q91YL3
C055R085	Vacuolar protein sorting-associated protein 37C	100172801	Q5R9T2
C148R105	WD repeat-containing protein 20	70948	Q9D5R2
C122R151	WD repeat-containing protein 8	59002	Q9JM98
C201R014	Xaa-Pro aminopeptidase 1	8627683	Q54G06
C173R101	Xaa-Pro aminopeptidase 1	8627683	Q54G06
C209R140	Xaa-Pro aminopeptidase 1	8627683	Q54G06
C070R080	X-box-binding protein 1	289754	Q9R1S4
C162R085	X-box-binding protein 1	289754	Q9R1S4
C067R140	Xin actin-binding repeat-containing protein 2	241431	Q4U4S6
C155R050	Zinc finger protein PLAGL2	5326	Q9UPG8
C134R018	Zinc metalloproteinase nas-15	180426	P55115
C205R058	Zinc metalloproteinase nas-15	180426	P55115
C045R113	Zinc metalloproteinase nas-15	180426	P55115

## Sheet: (ii)primary_valley-g(672)
Spot ID	Description	GeneID	SwissProt Accession
C132R113	1,4-alpha-glucan-branching enzyme	2632	Q04446
C238R128	26S proteasome non-ATPase regulatory subunit 10	5716	O75832
C088R047	28S ribosomal protein S24, mitochondrial	42870	Q9VCC3
C063R086	28S ribosomal protein S33, mitochondrial	523435	P82926
C150R098	39S ribosomal protein L20, mitochondrial	495406	Q5U4Z8
C046R169	39S ribosomal protein L20, mitochondrial	495406	Q5U4Z8
C130R118	39S ribosomal protein L22, mitochondrial	32662	Q9VXB5
C045R163	39S ribosomal protein L22, mitochondrial	32662	Q9VXB5
C104R042	39S ribosomal protein L23, mitochondrial	38302	Q9W021
C050R138	39S ribosomal protein L23, mitochondrial	38302	Q9W021
C265R071	39S ribosomal protein L39, mitochondrial	39627	Q9VUJ0
C106R118	3-hydroxyisobutyrate dehydrogenase, mitochondrial	58875	Q99L13
C191R156	3-hydroxyisobutyrate dehydrogenase, mitochondrial	58875	Q99L13
C011R126	3-oxo-5-alpha-steroid 4-dehydrogenase 3	779994	Q0P4J9
C038R154	40S ribosomal protein S21		Q4PM64
C226R116	60S ribosomal protein L29	507270	Q58DW3
C124R026	60S ribosomal protein L36 sp|Q5RAZ9.3|RL36_PONAB RecName: Full=60S ribosomal protein L36	25873	Q9Y3U8
C125R004	60S ribosomal protein L44		Q9NB33
C039R092	6-phosphogluconolactonase		P85971
C002R073	72 kDa type IV collagenase	4313	P08253
C055R093	Abhydrolase domain-containing protein 14B	300983	Q6DGG1
C108R035	Acyl carrier protein, mitochondrial	38154	Q94519
C202R040	Acyl carrier protein, mitochondrial	38154	Q94519
C078R045	Acyl carrier protein, mitochondrial	38154	Q94519
C214R105	Acyl carrier protein, mitochondrial	38154	Q94519
C089R107	Acyl carrier protein, mitochondrial	38154	Q94519
C082R121	Acyl carrier protein, mitochondrial	38154	Q94519
C024R055	Acyl-protein thioesterase 1	25514	P70470
C049R137	Acyl-protein thioesterase 1	25514	P70470
C052R140	Acyl-protein thioesterase 1	3880814	Q9HFJ5
C042R031	Adenine phosphoribosyltransferase	4813348	P54363
C194R065	Adenine phosphoribosyltransferase	4813348	P54363
C031R080	Adenylate kinase isoenzyme 1		P00571
C120R114	Adenylate kinase isoenzyme 1		P00571
C073R015	ADP-ribosylation factor-like protein 1	39745	P25160
C073R160	Alkylated DNA repair protein alkB homolog 7	66400	Q9D6Z0
C053R167	AMMECR1-like protein	225339	Q8JZZ6
C115R166	Androgen-induced gene 1 protein	51390	Q9NVV5
C005R080	Anionic trypsin-2	25052	P00763
C168R106	Anionic trypsin-2	25052	P00763
C220R135	AP-3 complex subunit sigma-2	508867	Q1JQA3
C047R025	Aquaporin-9	366	O43315
C053R141	Aquaporin-9	366	O43315
C081R157	Beta-ureidopropionase	116593	Q03248
C096R013	BTB/POZ domain-containing protein 10	100174706	Q5R585
C089R029	Calmodulin-like protein 4	91860	Q96GE6
C089R116	Calmodulin-like protein 4	91860	Q96GE6
C020R062	Carboxypeptidase B		P04069
C020R036	Cathepsin L light chain		Q26636
C250R084	CBM_14, Chitin binding Peritrophin-A domain. This domain is called the Peritrophin-A domain and is found in chitin binding proteins particularly peritrophic matrix proteins of insects and animal chitinases. Copies of the domain are also found in some baculoviruses. Relevant references that describe proteins with this domain include. It is an extracellular domain that contains six conserved cystei…
C090R084	Cellular retinoic acid-binding protein 2	493998	Q5PXY7
C184R057	Chronic lymphocytic leukemia deletion region gene 6 protein	57213	Q5W111
C022R035	Chymotrypsin BI		Q00871
C061R058	Chymotrypsin BI		Q00871
C106R152	Citrate lyase subunit beta-like protein, mitochondrial	171425	Q8N0X4
C141R050	Clathrin light chain	40221	Q9VWA1
C246R059	Clathrin light chain	40221	Q9VWA1
C115R098	Coatomer subunit beta	114023	P23514
C048R093	Coatomer subunit delta	770561	Q5ZL57
C209R002	Coatomer subunit zeta-1	281707	P35604
C108R037	Coatomer subunit zeta-1	281707	P35604
C023R040	Coatomer subunit zeta-1	281707	P35604
C169R095	COG3618, Predicted metal-dependent hydrolase of the TIM-barrel fold [General function prediction only].
C205R076	Congested-like trachea protein	33470	Q9VQG4
C007R011	Cytidine deaminase	72269	P56389
C080R116	Cytochrome b-c1 complex subunit 7	616871	P00129
C203R047	Cytochrome b-c1 complex subunit 9	66152	Q8R1I1
C046R007	Cytochrome c oxidase copper chaperone	503668	Q6J3Q7
C138R128	Cytochrome c oxidase subunit 5B, mitochondrial	287012	P00428
C086R147	Cytochrome c-type heme lyase	424482	Q5F339
C074R163	Cytochrome c-type heme lyase	424482	Q5F339
C199R163	Cytosolic Fe-S cluster assembly factor NUBP2	416402	Q5ZKV4
C042R074	DDDD, Putative mitochondrial precursor protein. This is a family of small conserved proteins found from nematodes to humans. The C-terminal region is rich in asparagine. Members are putatively assigned to be mitochondrial precursor proteins but this could not be confirmed.
C193R088	DDDD, Putative mitochondrial precursor protein. This is a family of small conserved proteins found from nematodes to humans. The C-terminal region is rich in asparagine. Members are putatively assigned to be mitochondrial precursor proteins but this could not be confirmed.
C034R010	Dehydrogenase/reductase SDR family member 11	79154	Q6UWP2
C169R138	Diamine acetyltransferase 2	359722	Q7PCJ8
C076R159	Diamine acetyltransferase 2	359722	Q7PCJ8
C047R142	DNA-directed RNA polymerases I, II, and III subunit RPABC2		Q32PE0
C068R007	DOMON domain-containing protein CG14681	3772559	Q9VGY6
C115R082	DOMON domain-containing protein CG14681	3772559	Q9VGY6
C029R091	DOMON domain-containing protein CG14681	3772559	Q9VGY6
C258R037	Dual specificity protein phosphatase 3	1845	P51452
C056R049	Dual specificity protein phosphatase 3	1845	P51452
C082R055	Dual specificity protein phosphatase 3	1845	P51452
C191R118	Dual specificity protein phosphatase 3	1845	P51452
C153R130	Dual specificity protein phosphatase 3	1845	P51452
C049R154	Dual specificity protein phosphatase 3	1845	P51452
C067R159	Dual specificity protein phosphatase 3	1845	P51452
C163R170	DUF1754, Eukaryotic family of unknown function (DUF1754). This is a eukaryotic protein family of unknown function.
C162R107	E1_DerP2_DerF2, ML domain. ML domain - MD-2-related lipid recognition domain. This family consists of proteins from plants, animals and fungi, including dust mite allergen Der P 2. It has been implicate in lipid recognition, particularly in the recognition of pathogen related products. A mutation in Npc2 causes a rare form of Niemann-Pick type C2 disease.
C045R126	E1_DerP2_DerF2, ML domain. ML domain - MD-2-related lipid recognition domain. This family consists of proteins from plants, animals and fungi, including dust mite allergen Der P 2. It has been implicate in lipid recognition, particularly in the recognition of pathogen related products. A mutation in Npc2 causes a rare form of Niemann-Pick type C2 disease.
C011R053	Elongation of very long chain fatty acids protein AAEL008004	5569887	Q1HRV8
C050R098	Elongation of very long chain fatty acids protein AAEL008004	5569887	Q1HRV8
C100R052	Epidermal retinol dehydrogenase 2	195814	Q8N3Y7
C164R116	Epidermal retinol dehydrogenase 2	195814	Q8N3Y7
C088R013	Eukaryotic translation initiation factor 5A		P62924
C094R009	Exosome complex exonuclease RRP40	66362	Q7TQK4
C077R120	FAS-associated factor 2	23197	Q96CS3
C112R039	Fatty acid-binding protein		Q8MUC1
C122R039	Fatty acid-binding protein		Q8MUC1
C151R160	Fatty acid-binding protein		Q8MUC1
C155R006	FK506-binding protein 2	2892052	Q6CUZ8
C196R120	FK506-binding protein 2	2286	P26885
C028R140	FK506-binding protein 2	2286	P26885
C034R068	FK506-binding protein 2B		P0C1J5
C036R163	Fumarylacetoacetate hydrolase domain-containing protein 2	444668	Q6GLT8
C125R026	Gamma-interferon-inducible lysosomal thiol reductase		P13284
C030R043	Gamma-interferon-inducible lysosomal thiol reductase		P13284
C032R020	Gamma-secretase subunit PEN-2	100151103; 402810	Q8JHF0
C126R128	Gamma-secretase subunit PEN-2	100151103; 402810	Q8JHF0
C056R038	GC-rich sequence DNA-binding factor homolog	94104	Q9Y5B6
C046R033	GDP-fucose transporter	179342	Q968A5
C223R078	GILT-like protein C02D5.2	176203	P34276
C177R165	GILT-like protein C02D5.2	176203	P34276
C033R074	Glucose 1,6-bisphosphate synthase	70974	Q8CAA7
C089R048	Glutaredoxin-related protein 5	51218	Q86SX6
C054R083	Glutaredoxin-related protein 5	51218	Q86SX6
C109R045	Glutathione peroxidase 2		Q4AEI0
C038R059	Glutathione S-transferase kappa 1	373156	Q9Y2Q3
C144R002	Glycerol kinase	505987	Q0IID9
C029R155	Glycine cleavage system H protein, mitochondrial	40349	Q9U616
C055R061	GPI mannosyltransferase 2	55650	Q9NUD9
C103R056	Granulin-7		P28798
C242R058	Granulin-7		P28798
C150R146	Granulin-7		P28798
C087R159	Granulin-7		P28798
C255R062	Growth hormone-inducible transmembrane protein	290596	Q5XIA8
C087R012	GRP, Glycine rich protein family. This family of proteins includes several glycine rich proteins as well as two nodulins 16 and 24. The family also contains proteins that are induced in response to various stresses.
C068R059	GRP, Glycine rich protein family. This family of proteins includes several glycine rich proteins as well as two nodulins 16 and 24. The family also contains proteins that are induced in response to various stresses.
C128R075	GRP, Glycine rich protein family. This family of proteins includes several glycine rich proteins as well as two nodulins 16 and 24. The family also contains proteins that are induced in response to various stresses.
C076R107	GRP, Glycine rich protein family. This family of proteins includes several glycine rich proteins as well as two nodulins 16 and 24. The family also contains proteins that are induced in response to various stresses.
C077R111	GRP, Glycine rich protein family. This family of proteins includes several glycine rich proteins as well as two nodulins 16 and 24. The family also contains proteins that are induced in response to various stresses.
C114R026	GSH_Peroxidase, Glutathione (GSH) peroxidase family; tetrameric selenoenzymes that catalyze the reduction of a variety of hydroperoxides including lipid peroxidases, using GSH as a specific electron donor substrate. GSH peroxidase contains one selenocysteine residue per subunit, which is involved in catalysis. Different isoenzymes are known in mammals,which are involved in protection against reac…
C054R136	GSH_Peroxidase, Glutathione (GSH) peroxidase family; tetrameric selenoenzymes that catalyze the reduction of a variety of hydroperoxides including lipid peroxidases, using GSH as a specific electron donor substrate. GSH peroxidase contains one selenocysteine residue per subunit, which is involved in catalysis. Different isoenzymes are known in mammals,which are involved in protection against reac…
C102R047	H/ACA ribonucleoprotein complex subunit 2-like protein	44005	Q9V3U2
C256R147	H/ACA ribonucleoprotein complex subunit 2-like protein	44005	Q9V3U2
C069R061	High affinity copper uptake protein 1	397186	Q8WNR0
C170R070	High affinity copper uptake protein 1	397186	Q8WNR0
C231R022	Histidine triad nucleotide-binding protein 1	184760	P53795
C148R042	HMG box-containing protein 4	398700	Q6WKW9
C142R089	Hypoxanthine-guanine phosphoribosyltransferase	395653	Q9W719
C143R099	Hypoxanthine-guanine phosphoribosyltransferase	395653	Q9W719
C042R050	IATP, Mitochondrial ATPase inhibitor, IATP. ATP synthase inhibitor prevents the enzyme from switching to ATP hydrolysis during collapse of the electrochemical gradient, for example during oxygen deprivation ATP synthase inhibitor forms a one to one complex with the F1 ATPase, possibly by binding at the alpha-beta interface. It is thought to inhibit ATP synthesis by preventing the release of ATP. …
C055R004	Isochorismatase domain-containing protein 2, mitochondrial	448545	Q6DF67
C121R142	KxDL, Uncharacterized conserved protein. This is a family of short proteins which are conserved over a region of 80 residues. There is a characteristic KxDL motif towards the C-terminus. The function is unknown.
C094R107	Kynurenine 3-monooxygenase	1276617	Q7Q6A7
C146R056	LIM and senescent cell antigen-like-containing domain protein 1	3987	P48059
C087R056	Lipid phosphate phosphohydrolase 1		O08564
C106R074	MACRO domain-containing protein 1	107227	Q922B1
C162R006	Mannose-P-dolichol utilization defect 1 protein		Q60441
C173R063	Mannose-P-dolichol utilization defect 1 protein		Q60441
C106R020	MARVEL, Membrane-associating domain. MARVEL domain-containing proteins are often found in lipid-associating proteins - such as Occludin and MAL family proteins. It may be part of the machinery of membrane apposition events, such as transport vesicle biogenesis.
C110R086	MARVEL, Membrane-associating domain. MARVEL domain-containing proteins are often found in lipid-associating proteins - such as Occludin and MAL family proteins. It may be part of the machinery of membrane apposition events, such as transport vesicle biogenesis.
C213R015	Methenyltetrahydrofolate cyclohydrolase	47895	Q04448
C182R046	Methenyltetrahydrofolate cyclohydrolase	47895	Q04448
C190R083	Microsomal glutathione S-transferase 1	4257	P10620
C202R126	Microsomal glutathione S-transferase 1	4257	P10620
C067R036	Mitochondrial glutamate carrier 1	100172007	Q5RD81
C178R019	Mitochondrial import inner membrane translocase subunit TIM14	39294	Q9VTJ8
C081R050	Mitochondrial import inner membrane translocase subunit TIM14	39294	Q9VTJ8
C101R001	Mitochondrial import inner membrane translocase subunit Tim23	432132	Q6INU6
C184R083	Mitochondrial import inner membrane translocase subunit Tim8 A	100039343; 30058	Q9WVA2
C029R020	Mitochondrial import receptor subunit TOM40 homolog 1	44978	Q9U4L6
C045R052	Mitotic spindle assembly checkpoint protein MAD2A	4085	Q13257
C007R114	Mitotic spindle assembly checkpoint protein MAD2A	4085	Q13257
C099R033	MLL1/MLL complex subunit C17orf49	124944	Q8IXM2
C137R076	Monoglyceride lipase	11343	Q99685
C170R093	Monoglyceride lipase	11343	Q99685
C142R159	MRP-S32, Mitochondrial 28S ribosomal protein S32. This entry is of a family of short, approximately 100 amino acid residues, proteins which are mitochondrial 28S ribosomal proteins named as MRP-S32. Their exact function could not be confirmed.
C109R071	Myosin regulatory light chain sqh	31554	P40423
C128R116	Myotrophin	406240	Q7T2B9
C177R152	Myotrophin	406240	Q7T2B9
C107R137	N-acetylserotonin O-methyltransferase-like protein	8623	O95671
C111R009	N-acetyltransferase MAK3 homolog	122830	Q147X3
C115R090	N-acetyltransferase MAK3 homolog	122830	Q147X3
C134R102	N-acetyltransferase MAK3 homolog	122830	Q147X3
C058R003	N-acylneuraminate cytidylyltransferase		P69060
C042R057	N-acylneuraminate cytidylyltransferase		P69060
C108R057	N-acylneuraminate cytidylyltransferase	533483	Q3SZM5
C144R075	N-acylneuraminate cytidylyltransferase	533483	Q3SZM5
C134R099	N-acylneuraminate cytidylyltransferase	533483	Q3SZM5
C117R168	N-acylneuraminate cytidylyltransferase		P69060
C161R010	NADH dehydrogenase [ubiquinone] 1 alpha subcomplex assembly factor 3	448535	Q6DFN1
C170R064	NADH dehydrogenase [ubiquinone] 1 alpha subcomplex subunit 8	68375	Q9DCJ5
C223R127	NADH dehydrogenase [ubiquinone] 1 alpha subcomplex subunit 8	68375	Q9DCJ5
C015R037	NADH dehydrogenase [ubiquinone] 1 beta subcomplex subunit 10	733018	Q1HPL8
C234R064	NADH dehydrogenase [ubiquinone] iron-sulfur protein 3, mitochondrial		Q0MQG6
C089R138	NADH dehydrogenase [ubiquinone] iron-sulfur protein 3, mitochondrial		Q0MQG6
C048R144	NADH dehydrogenase [ubiquinone] iron-sulfur protein 3, mitochondrial		Q0MQG6
C133R060	NDUF_B5, NADH:ubiquinone oxidoreductase, NDUFB5/SGDH subunit. Members of this family mediate the transfer of electrons from NADH to the respiratory chain. The immediate electron acceptor for the enzyme is believed to be ubiquinone, the reaction that occurs being: NADH + ubiquinone = NAD(+) + ubiquinol.
C052R016	NDUF_B7, NADH-ubiquinone oxidoreductase B18 subunit (NDUFB7). This family consists of several NADH-ubiquinone oxidoreductase B18 subunit proteins from different eukaryotic organisms. Oxidative phosphorylation is the well-characterised process in which ATP, the principal carrier of chemical energy of individual cells, is produced due to a mitochondrial proton gradient formed by the transfer of ele…
C181R110	NDUF_B7, NADH-ubiquinone oxidoreductase B18 subunit (NDUFB7). This family consists of several NADH-ubiquinone oxidoreductase B18 subunit proteins from different eukaryotic organisms. Oxidative phosphorylation is the well-characterised process in which ATP, the principal carrier of chemical energy of individual cells, is produced due to a mitochondrial proton gradient formed by the transfer of ele…
C101R092	Neighbor of COX4	361425	Q5FVL2
C110R168	Neuroparsin-B		P10776
C090R073	NF-kappa-B-activating protein	79576	Q8N5F7
C165R125	NF-kappa-B-activating protein	79576	Q8N5F7
C244R115	Nicotinamide mononucleotide adenylyltransferase 1	522863	Q0VD50
C216R128	Nicotinamide mononucleotide adenylyltransferase 1	522863	Q0VD50
C128R131	Nogo-B receptor	436629	Q6DHR8
C200R095	Npc2_like, Niemann-Pick type C2 (Npc2) is a lysosomal protein in which a mutation in the gene causes a rare form of Niemann-Pick type C disease, an autosomal recessive lipid storage disorder characterized by accumulation of low-density lipoprotein-derived cholesterol in lysosomes. Although Npc2 is known to bind cholesterol, the function of this protein is unknown. These proteins belong to the ML …
C163R121	Npc2_like, Niemann-Pick type C2 (Npc2) is a lysosomal protein in which a mutation in the gene causes a rare form of Niemann-Pick type C disease, an autosomal recessive lipid storage disorder characterized by accumulation of low-density lipoprotein-derived cholesterol in lysosomes. Although Npc2 is known to bind cholesterol, the function of this protein is unknown. These proteins belong to the ML …
C123R048	N-terminal acetyltransferase B complex catalytic subunit NAT5	380338	Q7ZXR3
C061R068	N-terminal acetyltransferase B complex catalytic subunit NAT5	380338	Q7ZXR3
C205R019	Nuclear nucleic acid-binding protein C1D	421267	Q5ZHS3
C035R055	Nuclear nucleic acid-binding protein C1D	421267	Q5ZHS3
C061R096	Nuclear nucleic acid-binding protein C1D	421267	Q5ZHS3
C011R008	Nucleoside diphosphate kinase 7	29922	Q9Y5B8
C085R032	Nucleoside diphosphate kinase A 1		P52174
C159R069	Nurim homolog	4802384	Q296J9
C068R089	Nurim homolog	4802384	Q296J9
C083R096	Ovochymase-1	341350	Q7RTY7
C143R053	Oxidored_q3, NADH-ubiquinone/plastoquinone oxidoreductase chain 6.
C069R077	Oxidoreductase NAD-binding domain-containing protein 1	558500	A3KP77
C094R108	Oxysterol-binding protein 1	5007	P22059
C073R112	Oxysterol-binding protein-related protein 9	100273	A2A8Z1
C040R027	Patched domain-containing protein 3	74675	Q0EEE2
C042R096	Patched domain-containing protein 3	74675	Q0EEE2
C143R069	PDZ and LIM domain protein 7	416362	Q679P3
C244R154	PDZ and LIM domain protein 7	416362	Q679P3
C129R099	Peptidyl-prolyl cis-trans isomerase, mitochondrial	10105	P30405
C029R151	Peptidyl-tRNA hydrolase 2, mitochondrial	217057	Q8R2Y8
C046R021	Phosphoacetylglucosamine mutase		O95394
C104R034	Phospholipid hydroperoxide glutathione peroxidase, mitochondrial		Q32QL6
C189R077	Phosphomevalonate kinase	68603	Q9D1G2
C172R124	Pleckstrin homology domain-containing family J member 1	406577	Q6P0G8
C026R097	Prefoldin subunit 4	514621	Q2TBR6
C141R165	Pre-mRNA branch site p14-like protein	38720	Q9VRV7
C201R056	Presqualene diphosphate phosphatase	403313	Q8IY26
C256R146	Presqualene diphosphate phosphatase	403313	Q8IY26
C197R085	Probable 28S ribosomal protein S10, mitochondrial		Q5SPH9
C164R120	Probable 28S ribosomal protein S10, mitochondrial		Q5SPH9
C048R033	Probable 28S ribosomal protein S16, mitochondrial	36570	Q9V6Y3
C223R067	Probable 28S ribosomal protein S6, mitochondrial	38535	Q9VZD5
C204R018	Probable 39S ribosomal protein L24, mitochondrial	4817158	Q29MA5
C055R123	Probable 5-hydroxyisourate hydrolase R09H10.3	187757	Q21882
C246R002	Probable adenylate kinase isoenzyme F38B2.4	181317	Q20140
C028R063	Probable adenylate kinase isoenzyme F38B2.4	181317	Q20140
C093R113	Probable DNA mismatch repair protein Msh6	39654	Q9VUM0
C136R019	Probable glucosamine 6-phosphate N-acetyltransferase	43504	Q9VAI0
C051R038	Probable glucosamine 6-phosphate N-acetyltransferase	43504	Q9VAI0
C062R028	Probable NADH dehydrogenase [ubiquinone] 1 alpha subcomplex subunit 12	177056	Q9N2W7
C121R098	Probable NH(3)-dependent NAD(+) synthetase	875669	P47623
C063R061	Probable phosphatase phospho2	493318	Q66KD6
C206R089	Probable protein BRICK1	55845	Q8WUW1
C050R127	Probable ribosome biogenesis protein RLP24	225215; 623867	Q99L28
C057R165	Probable ribosome biogenesis protein RLP24	225215; 623867	Q99L28
C097R119	Probable splicing factor 3B subunit 5	50007	Q9VHI4
C113R141	Probable splicing factor 3B subunit 5	50007	Q9VHI4
C008R049	Probable ubiquitin-fold modifier 1	844107	Q9CA23
C071R138	Probable ubiquitin-fold modifier 1	844107	Q9CA23
C255R023	Progestin and adipoQ receptor family member 3	231474	Q6TCG8
C108R158	Programmed cell death protein 5	100042424; 56330	P56812
C103R129	Protein ACN9 homolog, mitochondrial	362323	Q6TUF2
C080R151	Protein arginine N-methyltransferase 1		Q99873
C129R007	Protein ARV1	515046	Q3SZW3
C159R091	Protein ARV1	515046	Q3SZW3
C206R060	Protein BUD31 homolog		Q962X9
C203R095	Protein BUD31 homolog		Q962X9
C041R086	Protein cornichon	34967	P49858
C121R019	Protein cornichon homolog 4	98417	Q9CX13
C221R121	Protein cornichon homolog 4	98417	Q9CX13
C130R055	Protein DJ-1	511268	Q5E946
C128R064	Protein DJ-1	511268	Q5E946
C096R094	Protein ETHE1, mitochondrial	509150	Q3T094
C053R017	Protein FAM18A	780776	A6NH52
C049R073	Protein FAM18A	780776	A6NH52
C256R097	Protein fucU homolog	69064	Q8R2K1
C100R116	Protein Mpv17		Q66GV0
C253R073	Protein RER1	100125922	A5PJ65
C038R125	Protein RER1	100125922	A5PJ65
C057R020	Protein rhomboid	38168	P20350
C014R141	Protein transport protein Sec61 subunit gamma		Q962X7
C142R170	Protein transport protein Sec61 subunit gamma		Q962X7
C191R129	Protein VPRBP	321006	Q80TR8
C092R047	Protein-tyrosine phosphatase-like member B	201562	Q6Y1H2
C048R135	Protein-tyrosine phosphatase-like member B	201562	Q6Y1H2
C207R165	Protein-tyrosine phosphatase-like member B	201562	Q6Y1H2
C053R057	Putative apospory-associated protein C		Q40784
C151R001	R3H domain-containing protein C19orf22 homolog	109284	Q4VBF2
C235R036	RAMP4, Ribosome associated membrane protein RAMP4. This family consists of several ribosome associated membrane protein RAMP4 (or SERP1) sequences. Stabilisation of membrane proteins in response to stress involves the concerted action of a rescue unit in the ER membrane comprised of SERP1/RAMP4, other components of the translocon, and molecular chaperones in the ER.
C153R062	Ran-binding protein 10	793293	Q1LUS8
C066R032	Ras-related protein Rab-18-B	445055	Q6DHC1
C050R041	Ras-related protein Rab-4B	445498	Q68EK7
C180R152	Reactive oxygen species modulator 1		A4QNF3
C060R027	Rer1, Rer1 family. RER1 family protein are involved in involved in the retrieval of some endoplasmic reticulum membrane proteins from the early golgi compartment. The C terminus of yeast Rer1p interacts with a coatomer complex.
C084R126	Ribonuclease kappa	3355016	Q8MSF5
C176R134	Ribonuclease kappa	3355016	Q8MSF5
C116R038	Ribonuclease kappa-B		Q7Z0Q2
C241R140	Ribonuclease kappa-B		Q7Z0Q2
C035R093	RING-box protein 1A	31014	Q9W5E1
C260R032	RNA polymerase II subunit A C-terminal domain phosphatase SSU72	393701	Q6PC19
C024R025	RNA_pol_III_C17, RNA polymerase III subunit C17. C17 (aka CGRP-RCP) is an essential subunit of RNA polymerase III. C17 forms a subcomplex with C25 which is likely to be the counterpart of subcomplex Rpb4/7 in Pol II.
C229R053	RNA_pol_III_C17, RNA polymerase III subunit C17. C17 (aka CGRP-RCP) is an essential subunit of RNA polymerase III. C17 forms a subcomplex with C25 which is likely to be the counterpart of subcomplex Rpb4/7 in Pol II.
C100R157	RNA-binding protein 1	41294	Q02427
C039R109	RNA-binding protein 25		B2RY56
C140R064	RNA-binding protein 8A	733972	Q28BZ1
C041R136	Sarcoglycan_1, Sarcoglycan complex subunit protein. The dystrophin glycoprotein complex (DGC) is a membrane-spanning complex that links the interior cytoskeleton to the extracellular matrix in muscle. The sarcoglycan complex is a subcomplex within the DGC and is composed of several muscle-specific, transmembrane proteins (alpha-, beta-, gamma-, delta- and zeta-sarcoglycan). The sarcoglycans are a…
C132R167	Signal recognition particle receptor subunit beta	300965	Q4FZX7
C215R014	Small nuclear ribonucleoprotein F	380595	P62321
C155R067	Small nuclear ribonucleoprotein F	380595	P62321
C087R097	Solute carrier organic anion transporter family member 1C1	53919	Q9NYB5
C051R153	Spectrin alpha chain	38231	P13395
C098R011	Squidulin		P14533
C070R098	Squidulin		P14533
C149R142	Squidulin		P14533
C033R118	Succinate dehydrogenase cytochrome b560 subunit, mitochondrial	6391	Q99643
C002R141	Sulfotransfer_2, Sulfotransferase. Chondroitin 6-sulfotransferase catalyses the transfer of sulfate to position 6 of the N-acetylgalactosamine residue of chondroitin.
C047R088	Surfeit locus protein 6 homolog	42370	Q9VDS6
C113R006	synapt_SV2, This model describes a tightly conserved subfamily of the larger family of sugar (and other) transporters described by pfam00083. Members of this subfamily include closely related forms SV2A and SV2B of synaptic vesicle protein from vertebrates and a more distantly related homolog (below trusted cutoff) from Drosophila melanogaster. Members are predicted to have two sets of six transm…
C157R135	synapt_SV2, This model describes a tightly conserved subfamily of the larger family of sugar (and other) transporters described by pfam00083. Members of this subfamily include closely related forms SV2A and SV2B of synaptic vesicle protein from vertebrates and a more distantly related homolog (below trusted cutoff) from Drosophila melanogaster. Members are predicted to have two sets of six transm…
C082R167	Synaptic vesicle 2-related protein	510256	Q1JP63
C122R146	Synaptobrevin-1	266648	O02495
C144R155	Synaptobrevin-1	266648	O02495
C111R114	Tetraspannin, Tetraspanin family.
C232R146	Tetraspannin, Tetraspanin family.
C004R048	Thiamin pyrophosphokinase 1	29807	Q9R0M5
C014R066	Thioredoxin, mitochondrial	25828	Q99757
C070R003	Thioredoxin-like protein 1	2541028	Q9USR1
C061R141	Thymocyte nuclear protein 1	393630	Q6PFL8
C060R154	Thymocyte nuclear protein 1	393630	Q6PFL8
C037R077	Thyroid peroxidase	403521	Q8HYB7
C043R037	Titin		Q9I7U4
C059R051	Titin		Q9I7U4
C074R048	Trafficking protein particle complex subunit 3	419625	Q5ZI57
C108R080	Transcription elongation factor B polypeptide 1	6921	Q15369
C192R064	Transcription initiation factor TFIID subunit 10	6881	Q12962
C103R008	Transcription initiation factor TFIID subunit 13	6884	Q15543
C065R144	Transcription initiation factor TFIID subunit 13	6884	Q15543
C048R047	Translocator protein	12257	P50637
C016R078	Translocator protein	12257	P50637
C070R140	Transmembrane protein 115	11070	Q12893
C133R126	Transmembrane protein 134	66990	Q8R0J4
C028R156	Transmembrane protein 147	69804	Q9CQG6
C011R016	Transmembrane protein 165	21982	P52875
C062R152	Transmembrane protein 198	564608	Q498W5
C139R148	Transmembrane protein 50B sp|Q3SZL9.1|TM50B_BOVIN RecName: Full=Transmembrane protein 50B sp|A9CAZ8.1|TM50B_PAPAN RecName: Full=Transmembrane protein 50B	757	P56557
C196R030	Transmembrane protein 64	100201	Q3U145
C032R118	Trimeric intracellular cation channel type B	393145	Q7ZVP8
C207R137	Trimeric intracellular cation channel type B	393145	Q7ZVP8
C181R027	Triosephosphate isomerase	100038162	B0BM40
C028R049	Triosephosphate isomerase B	560753	Q90XG0
C083R100	Triosephosphate isomerase B	560753	Q90XG0
C109R120	Triosephosphate isomerase B	560753	Q90XG0
C245R160	Triosephosphate isomerase B	560753	Q90XG0
C042R023	Tropomyosin, Tropomyosin.
C062R026	Tropomyosin, Tropomyosin.
C121R006	Troponin I		P05547
C126R117	Troponin I		P05547
C172R033	Trypsin-1		P00765
C152R115	Trypsin-1		P00765
C039R132	Trypsin-1		P00765
C084R096	TspO_MBR, TspO/MBR family. Tryptophan-rich sensory protein (TspO) is an integral membrane protein that acts as a negative regulator of the expression of specific photosynthesis genes in response to oxygen/light. It is involved in the efflux of porphyrin intermediates from the cell. This reduces the activity of coproporphyrinogen III oxidase, which is thought to lead to the accumulation of a putat…
C188R126	TspO_MBR, TspO/MBR family. Tryptophan-rich sensory protein (TspO) is an integral membrane protein that acts as a negative regulator of the expression of specific photosynthesis genes in response to oxygen/light. It is involved in the efflux of porphyrin intermediates from the cell. This reduces the activity of coproporphyrinogen III oxidase, which is thought to lead to the accumulation of a putat…
C233R032	U3 small nucleolar ribonucleoprotein protein IMP3	55272	Q9NV31
C016R107	U3 small nucleolar ribonucleoprotein protein IMP3	55272	Q9NV31
C093R023	U6 snRNA-associated Sm-like protein LSm3 sp|P62310.2|LSM3_HUMAN RecName: Full=U6 snRNA-associated Sm-like protein LSm3 sp|Q32PE9.3|LSM3_BOVIN RecName: Full=U6 snRNA-associated Sm-like protein LSm3	67678	P62311
C034R026	U6 snRNA-associated Sm-like protein LSm3 sp|P62310.2|LSM3_HUMAN RecName: Full=U6 snRNA-associated Sm-like protein LSm3 sp|Q32PE9.3|LSM3_BOVIN RecName: Full=U6 snRNA-associated Sm-like protein LSm3	67678	P62311
C120R129	U6 snRNA-associated Sm-like protein LSm3 sp|P62310.2|LSM3_HUMAN RecName: Full=U6 snRNA-associated Sm-like protein LSm3 sp|Q32PE9.3|LSM3_BOVIN RecName: Full=U6 snRNA-associated Sm-like protein LSm3	67678	P62311
C117R144	U6 snRNA-associated Sm-like protein LSm3 sp|P62310.2|LSM3_HUMAN RecName: Full=U6 snRNA-associated Sm-like protein LSm3 sp|Q32PE9.3|LSM3_BOVIN RecName: Full=U6 snRNA-associated Sm-like protein LSm3	67678	P62311
C093R109	U6 snRNA-associated Sm-like protein LSm5 sp|P62322.2|LSM5_MOUSE RecName: Full=U6 snRNA-associated Sm-like protein LSm5 sp|Q5R628.3|LSM5_PONAB RecName: Full=U6 snRNA-associated Sm-like protein LSm5 sp|Q2HJH0.3|LSM5_BOVIN RecName: Full=U6 snRNA-associated Sm-like protein LSm5	23658	Q9Y4Y9
C035R132	U6 snRNA-associated Sm-like protein LSm5 sp|P62322.2|LSM5_MOUSE RecName: Full=U6 snRNA-associated Sm-like protein LSm5 sp|Q5R628.3|LSM5_PONAB RecName: Full=U6 snRNA-associated Sm-like protein LSm5 sp|Q2HJH0.3|LSM5_BOVIN RecName: Full=U6 snRNA-associated Sm-like protein LSm5	23658	Q9Y4Y9
C116R062	U6 snRNA-associated Sm-like protein LSm7	51690	Q9UK45
C108R114	U6 snRNA-associated Sm-like protein LSm7	51690	Q9UK45
C059R141	U7 snRNA-associated Sm-like protein LSm10	84967	Q969L4
C044R159	Ubiquitin-conjugating enzyme E2 J1		Q9Y385
C145R030	Ubiquitin-conjugating enzyme E2 J2	118424	Q8N2K1
C248R047	Ubiquitin-conjugating enzyme E2 J2	118424	Q8N2K1
C157R098	Ubiquitin-conjugating enzyme E2 variant 1	617771	Q3SZ52
C079R136	Ubiquitin-fold modifier 1	365797	Q5BJP3
C061R028	Ufm1-conjugating enzyme 1	537221	Q5E953
C020R103	Ufm1-conjugating enzyme 1	537221	Q5E953
C175R012	Uncharacterized FAM18-like protein CG5021	39025	Q8IQC1
C007R139	Uncharacterized FAM18-like protein CG5021	39025	Q8IQC1
C042R164	Uncharacterized methyltransferase WBSCR22	66138	Q9CY21
C090R136	Uncharacterized protein C03F11.3	180812	Q11124
C117R003	Uncharacterized protein C10orf58 homolog	361118	Q6AXX6
C243R056	Uncharacterized protein C12orf41 homolog	540194	Q2NL14
C066R147	Uncharacterized protein C17orf59	54785	Q96GS4
C107R032	Uncharacterized protein C19orf52 homolog	69773	Q8BGX2
C006R117	Uncharacterized protein C1orf50 homolog	495958	Q5PQ76
C138R137	Uncharacterized protein C1orf50 homolog	495958	Q5PQ76
C083R066	Uncharacterized protein C4H3.07c	2543423	Q10215
C152R136	Uncharacterized protein C4H3.07c	2543423	Q10215
C099R008	Uncharacterized protein C4orf29	80167	Q0P651
C064R035	Uncharacterized protein C4orf29	80167	Q0P651
C110R080	Uncharacterized protein C7orf30 homolog	75593	Q9CWV0
C156R124	Uncharacterized protein C7orf30 homolog	75593	Q9CWV0
C251R022	Uncharacterized protein KIAA1143 homolog	541014	Q3MHJ0
C111R102	Uncharacterized protein KIAA1143 homolog	66202	Q8K039
C092R150	Uncharacterized protein KIAA1143 homolog	541014	Q3MHJ0
C047R001	UNKNOWN
C057R001	UNKNOWN
C108R001	UNKNOWN
C058R002	UNKNOWN
C100R002	UNKNOWN
C032R004	UNKNOWN
C075R005	UNKNOWN
C192R005	UNKNOWN
C184R006	UNKNOWN
C059R007	UNKNOWN
C090R008	UNKNOWN
C093R009	UNKNOWN
C127R009	UNKNOWN
C110R010	UNKNOWN
C029R012	UNKNOWN
C084R012	UNKNOWN
C091R012	UNKNOWN
C109R012	UNKNOWN
C151R012	UNKNOWN
C114R013	UNKNOWN
C064R014	UNKNOWN
C179R014	UNKNOWN
C028R015	UNKNOWN
C143R015	UNKNOWN
C157R015	UNKNOWN
C241R015	UNKNOWN
C124R016	UNKNOWN
C242R016	UNKNOWN
C145R017	UNKNOWN
C111R018	UNKNOWN
C103R019	UNKNOWN
C145R019	UNKNOWN
C051R020	UNKNOWN
C121R020	UNKNOWN
C144R020	UNKNOWN
C061R021	UNKNOWN
C148R021	UNKNOWN
C193R021	UNKNOWN
C026R022	UNKNOWN
C194R022	UNKNOWN
C177R025	UNKNOWN
C230R025	UNKNOWN
C263R025	UNKNOWN
C178R026	UNKNOWN
C020R027	UNKNOWN
C037R027	UNKNOWN
C092R027	UNKNOWN
C023R028	UNKNOWN
C054R028	UNKNOWN
C098R028	UNKNOWN
C152R028	UNKNOWN
C225R028	UNKNOWN
C032R029	UNKNOWN
C150R030	UNKNOWN
C212R030	UNKNOWN
C049R031	UNKNOWN
C077R031	UNKNOWN
C030R032	UNKNOWN
C072R033	UNKNOWN
C081R033	UNKNOWN
C104R033	UNKNOWN
C122R033	UNKNOWN
C177R033	UNKNOWN
C224R033	UNKNOWN
C236R033	UNKNOWN
C038R034	UNKNOWN
C149R035	UNKNOWN
C009R038	UNKNOWN
C105R040	UNKNOWN
C149R040	UNKNOWN
C231R041	UNKNOWN
C056R042	UNKNOWN
C231R042	UNKNOWN
C259R042	UNKNOWN
C117R043	UNKNOWN
C065R044	UNKNOWN
C263R044	UNKNOWN
C057R045	UNKNOWN
C047R047	UNKNOWN
C078R047	UNKNOWN
C144R047	UNKNOWN
C146R047	UNKNOWN
C149R047	UNKNOWN
C024R048	UNKNOWN
C093R048	UNKNOWN
C094R049	UNKNOWN
C246R049	UNKNOWN
C064R050	UNKNOWN
C091R050	UNKNOWN
C249R050	UNKNOWN
C052R052	UNKNOWN
C245R052	UNKNOWN
C161R053	UNKNOWN
C200R053	UNKNOWN
C125R055	UNKNOWN
C015R060	UNKNOWN
C055R060	UNKNOWN
C044R061	UNKNOWN
C067R061	UNKNOWN
C070R061	UNKNOWN
C077R061	UNKNOWN
C266R062	UNKNOWN
C095R063	UNKNOWN
C059R064	UNKNOWN
C064R064	UNKNOWN
C138R064	UNKNOWN
C227R064	UNKNOWN
C021R065	UNKNOWN
C033R065	UNKNOWN
C061R065	UNKNOWN
C248R065	UNKNOWN
C031R066	UNKNOWN
C116R067	UNKNOWN
C025R068	UNKNOWN
C044R068	UNKNOWN
C125R068	UNKNOWN
C070R070	UNKNOWN
C142R070	UNKNOWN
C219R070	UNKNOWN
C006R071	UNKNOWN
C261R072	UNKNOWN
C148R073	UNKNOWN
C045R074	UNKNOWN
C091R074	UNKNOWN
C016R076	UNKNOWN
C040R076	UNKNOWN
C050R077	UNKNOWN
C181R078	UNKNOWN
C048R079	UNKNOWN
C021R080	UNKNOWN
C025R080	UNKNOWN
C021R081	UNKNOWN
C045R081	UNKNOWN
C093R082	UNKNOWN
C118R082	UNKNOWN
C113R083	UNKNOWN
C177R084	UNKNOWN
C141R085	UNKNOWN
C055R087	UNKNOWN
C045R088	UNKNOWN
C125R089	UNKNOWN
C038R090	UNKNOWN
C062R090	UNKNOWN
C125R091	UNKNOWN
C059R092	UNKNOWN
C108R094	UNKNOWN
C242R094	UNKNOWN
C051R095	UNKNOWN
C088R095	UNKNOWN
C079R096	UNKNOWN
C172R096	UNKNOWN
C075R097	UNKNOWN
C171R097	UNKNOWN
C003R098	UNKNOWN
C095R098	UNKNOWN
C151R098	UNKNOWN
C232R098	UNKNOWN
C052R099	UNKNOWN
C080R099	UNKNOWN
C144R099	UNKNOWN
C254R099	UNKNOWN
C109R100	UNKNOWN
C141R100	UNKNOWN
C133R101	UNKNOWN
C057R102	UNKNOWN
C085R103	UNKNOWN
C206R103	UNKNOWN
C207R103	UNKNOWN
C057R104	UNKNOWN
C059R104	UNKNOWN
C062R105	UNKNOWN
C263R105	UNKNOWN
C180R107	UNKNOWN
C133R108	UNKNOWN
C139R108	UNKNOWN
C016R110	UNKNOWN
C025R110	UNKNOWN
C134R112	UNKNOWN
C088R113	UNKNOWN
C223R113	UNKNOWN
C115R115	UNKNOWN
C235R117	UNKNOWN
C056R119	UNKNOWN
C102R119	UNKNOWN
C112R120	UNKNOWN
C119R120	UNKNOWN
C132R120	UNKNOWN
C108R121	UNKNOWN
C054R122	UNKNOWN
C096R122	UNKNOWN
C224R123	UNKNOWN
C049R124	UNKNOWN
C082R124	UNKNOWN
C049R125	UNKNOWN
C086R125	UNKNOWN
C103R126	UNKNOWN
C066R128	UNKNOWN
C174R130	UNKNOWN
C206R130	UNKNOWN
C118R131	UNKNOWN
C157R131	UNKNOWN
C256R131	UNKNOWN
C070R132	UNKNOWN
C210R133	UNKNOWN
C182R134	UNKNOWN
C055R135	UNKNOWN
C166R135	UNKNOWN
C144R136	UNKNOWN
C179R136	UNKNOWN
C067R137	UNKNOWN
C179R139	UNKNOWN
C240R139	UNKNOWN
C086R140	UNKNOWN
C158R142	UNKNOWN
C017R143	UNKNOWN
C078R143	UNKNOWN
C087R143	UNKNOWN
C091R143	UNKNOWN
C171R143	UNKNOWN
C202R143	UNKNOWN
C045R144	UNKNOWN
C092R144	UNKNOWN
C195R144	UNKNOWN
C071R146	UNKNOWN
C184R146	UNKNOWN
C002R147	UNKNOWN
C070R147	UNKNOWN
C128R147	UNKNOWN
C184R147	UNKNOWN
C220R149	UNKNOWN
C246R149	UNKNOWN
C070R151	UNKNOWN
C054R152	UNKNOWN
C215R152	UNKNOWN
C011R153	UNKNOWN
C042R153	UNKNOWN
C213R153	UNKNOWN
C209R154	UNKNOWN
C055R155	UNKNOWN
C167R155	UNKNOWN
C217R155	UNKNOWN
C007R156	UNKNOWN
C181R156	UNKNOWN
C111R158	UNKNOWN
C179R158	UNKNOWN
C188R158	UNKNOWN
C023R159	UNKNOWN
C043R160	UNKNOWN
C248R160	UNKNOWN
C171R161	UNKNOWN
C204R161	UNKNOWN
C058R162	UNKNOWN
C206R163	UNKNOWN
C025R164	UNKNOWN
C021R165	UNKNOWN
C131R166	UNKNOWN
C045R167	UNKNOWN
C073R167	UNKNOWN
C034R168	UNKNOWN
C103R168	UNKNOWN
C135R168	UNKNOWN
C136R168	UNKNOWN
C186R168	UNKNOWN
C184R169	UNKNOWN
C047R170	UNKNOWN
C238R057	UPF0139 membrane protein CG10674	38602	Q9VRJ8
C051R116	UPF0139 membrane protein CG10674	38602	Q9VRJ8
C215R158	UPF0184, Uncharacterised protein family (UPF0184).
C122R096	UPF0197 transmembrane protein C11orf10 homolog sp|Q6GP81.1|CK010_XENLA RecName: Full=UPF0197 transmembrane protein C11orf10 homolog	448722	Q6DDB3
C221R094	UPF0565, Uncharacterised protein family UPF0565. This family of proteins has no known function.
C028R148	Uracil phosphoribosyltransferase		Q26998
C242R092	Uricase		O44111
C227R115	Uricase		O44111
C213R036	V_ATP_synt_G, This model describes the vacuolar ATP synthase G subunit in eukaryotes and includes members from diverse groups e.g., fungi, plants, parasites etc. V-ATPases are multi-subunit enzymes composed of two functional domains: A transmembrane Vo domain and a peripheral catalytic domain V1. The G subunit is one of the subunits of the catalytic domain. V-ATPases are responsible for the acidi…
C070R041	V_ATP_synt_G, This model describes the vacuolar ATP synthase G subunit in eukaryotes and includes members from diverse groups e.g., fungi, plants, parasites etc. V-ATPases are multi-subunit enzymes composed of two functional domains: A transmembrane Vo domain and a peripheral catalytic domain V1. The G subunit is one of the subunits of the catalytic domain. V-ATPases are responsible for the acidi…
C040R154	Vacuolar protein sorting-associated protein 16 homolog		Q920Q4
C070R012	Valacyclovir hydrolase	670	Q86WA6
C152R139	Vesicle transport protein USE1	39051	Q9VSU7
C193R080	YjgF_YER057c_UK114_like_2, This group of proteins belong to a large family of YjgF/YER057c/UK114-like proteins present in bacteria, archaea, and eukaryotes with no definitive function. The conserved domain is similar in structure to chorismate mutase but there is no sequence similarity and no functional connection. Members of this family have been implicated in isoleucine (Yeo7, Ibm1, aldR) and p…
C075R039	Zinc finger protein 706	768824	Q5ZMM5
C130R093	Zinc finger protein 706	768824	Q5ZMM5
C018R122	Zinc transporter ZIP13	100174648	Q5R6I6

## Sheet: (iii)secondary_response-g(814)
Spot ID	Description	GeneID	SwissProt Accession
C214R151	14-3-3 protein epsilon	42186	P92177
C091R010	26S proteasome non-ATPase regulatory subunit 10	5716	O75832
C194R093	26S proteasome non-ATPase regulatory subunit 10	5716	O75832
C174R105	26S proteasome non-ATPase regulatory subunit 10	5716	O75832
C186R111	26S proteasome non-ATPase regulatory subunit 10	5716	O75832
C048R154	26S proteasome non-ATPase regulatory subunit 10	5716	O75832
C221R044	28S ribosomal protein S24, mitochondrial	42870	Q9VCC3
C019R042	39S ribosomal protein L11, mitochondrial	41757	Q9VFJ2
C030R068	39S ribosomal protein L11, mitochondrial	41757	Q9VFJ2
C030R159	39S ribosomal protein L11, mitochondrial	41757	Q9VFJ2
C112R022	39S ribosomal protein L9, mitochondrial	41859	Q9VF89
C197R073	39S ribosomal protein L9, mitochondrial	41859	Q9VF89
C260R067	3-oxo-5-alpha-steroid 4-dehydrogenase 3	779994	Q0P4J9
C011R041	4F5, 4F5 protein family. Members of this family are short proteins that are rich in aspartate, glutamate, lysine and arginine. Although the function of these proteins is unknown, they are found to be ubiquitously expressed.
C149R164	72 kDa type IV collagenase	4313	P08253
C208R017	A kinase anchor protein 1, mitochondrial	8165	Q92667
C094R163	A kinase anchor protein 1, mitochondrial	8165	Q92667
C165R165	Acetylcholine receptor subunit beta-like 1	38545	P04755
C079R044	Acyl-CoA-binding domain-containing protein 5A	553674	Q502L1
C118R089	Adenylate kinase isoenzyme 1	396002	P05081
C104R155	Adenylate kinase isoenzyme 1	396002	P05081
C210R158	ADP-ribosylation factor-like protein 1	39745	P25160
C245R016	ADP-ribosylation factor-like protein 2	511349	Q2TA37
C224R069	ADP-ribosylation factor-like protein 2	511349	Q2TA37
C158R082	ADP-ribosylation factor-like protein 2	511349	Q2TA37
C249R129	ADP-ribosylation factor-like protein 2	511349	Q2TA37
C156R147	ADP-ribosylation factor-like protein 2	511349	Q2TA37
C263R148	ADP-ribosylation factor-like protein 2	511349	Q2TA37
C122R048	ADP-ribosylation factor-like protein 4A	10124	P40617
C114R058	ADP-ribosylation factor-like protein 4A	10124	P40617
C196R096	ADP-ribosylation factor-like protein 4A	10124	P40617
C045R137	ADP-ribosylation factor-like protein 4A	10124	P40617
C138R107	ADP-ribosylation factor-like protein 4C	10123	P56559
C140R029	AH receptor-interacting protein	282827	Q5FWY5
C007R020	AIG2-like domain-containing protein 1-B	100038780	A3KNL6
C026R008	Alpha-2-macroglobulin receptor-associated protein	4043	P30533
C105R060	Androgen-induced gene 1 protein	51390	Q9NVV5
C185R146	AP-1 complex subunit sigma-1A	1174	P61966
C168R165	AP-1 complex subunit sigma-1A	1174	P61966
C082R041	Aspartate aminotransferase, cytoplasmic		P05201
C206R073	Aspartate aminotransferase, cytoplasmic	396967	P00503
C213R126	Aspartate aminotransferase, cytoplasmic		P05201
C218R151	Aspartate aminotransferase, cytoplasmic		P05201
C246R151	Aspartate aminotransferase, cytoplasmic	396967	P00503
C216R168	Aspartate aminotransferase, cytoplasmic		P05201
C192R040	ATP-binding domain-containing protein 4	362191	Q5M9F5
C048R057	ATP-dependent DNA helicase Q4	79456	Q75NR7
C233R167	Bax inhibitor 1	110213	Q9D2C7
C212R074	Beta carbonic anhydrase 1	180890	Q22460
C109R111	BTB/POZ domain-containing protein 3	22903	Q9Y2F9
C244R112	BTB/POZ domain-containing protein KCTD5	100125308	A5PKG7
C181R136	Calcium/calmodulin-dependent protein kinase type II alpha chain	43828	Q00168
C014R053	Calcium-binding protein p22	64152	P61023
C229R056	Calcium-binding protein p22	64152	P61023
C169R128	Calcium-binding protein p22	64152	P61023
C018R145	Calcium-binding protein p22	64152	P61023
C233R160	Calcium-binding protein p22	64152	P61023
C234R103	Calmodulin		P21251
C203R114	Calumenin-A		B5X186
C162R084	Caprin homolog	59172	Q9I7D3
C107R153	Caprin homolog	59172	Q9I7D3
C074R104	Carboxypeptidase B		P04069
C124R029	Casein kinase I isoform alpha	1452	P48729
C186R035	Casein kinase I isoform alpha	1452	P48729
C216R115	Casein kinase I isoform alpha	1452	P48729
C086R033	CCAAT/enhancer-binding protein gamma	617530	Q3T0B9
C001R074	CCAAT/enhancer-binding protein gamma	617530	Q3T0B9
C257R153	CCAAT/enhancer-binding protein gamma	617530	Q3T0B9
C078R032	Chromatin accessibility complex protein 1	93696	Q9JKP8
C263R110	Chromatin modification-related protein MEAF6	445300	Q6AZD3
C057R122	Chromatin modification-related protein MEAF6	445300	Q6AZD3
C117R025	Chromobox protein homolog 2	84733	Q14781
C245R051	Chromobox protein homolog 2	84733	Q14781
C115R118	Coagulation factor IXa heavy chain		P00741
C133R044	Cofilin/actin-depolymerizing factor homolog	37841	P45594
C175R081	Cofilin/actin-depolymerizing factor homolog	37841	P45594
C151R014	COG0432, Uncharacterized conserved protein [Function unknown].
C162R156	COG0432, Uncharacterized conserved protein [Function unknown].
C233R026	COG2042, Uncharacterized conserved protein [Function unknown].
C229R110	Conserved oligomeric Golgi complex subunit 1	41479	Q9VGC3
C173R145	Conserved oligomeric Golgi complex subunit 1	41479	Q9VGC3
C059R024	CTD small phosphatase-like protein 2-B	323089	A4QNX6
C112R111	CTD small phosphatase-like protein 2-B	323089	A4QNX6
C232R093	Cytidine deaminase	72269	P56389
C151R097	Cytochrome c oxidase subunit 1		P00400
C079R054	Cytosolic 5-nucleotidase III-like protein A		Q7ZWS2
C023R076	Cytosolic 5-nucleotidase III-like protein A		Q7ZWS2
C082R067	DCN1-like protein 1	54165	Q96GG9
C208R009	Destabilase, Destabilase. Destabilase is an endo-epsilon(gamma-Glu)-Lys isopeptidase, which cleaves isopeptide bonds formed by transglutaminase (Factor XIIIa) between glutamine gamma-carboxamide and the epsilon-amino group of lysine.
C013R018	Destabilase, Destabilase. Destabilase is an endo-epsilon(gamma-Glu)-Lys isopeptidase, which cleaves isopeptide bonds formed by transglutaminase (Factor XIIIa) between glutamine gamma-carboxamide and the epsilon-amino group of lysine.
C081R030	Destabilase, Destabilase. Destabilase is an endo-epsilon(gamma-Glu)-Lys isopeptidase, which cleaves isopeptide bonds formed by transglutaminase (Factor XIIIa) between glutamine gamma-carboxamide and the epsilon-amino group of lysine.
C008R155	Destabilase, Destabilase. Destabilase is an endo-epsilon(gamma-Glu)-Lys isopeptidase, which cleaves isopeptide bonds formed by transglutaminase (Factor XIIIa) between glutamine gamma-carboxamide and the epsilon-amino group of lysine.
C234R049	DNA-directed RNA polymerase III subunit RPC5	26939	Q9CZT4
C055R078	DNA-directed RNA polymerase III subunit RPC5	26939	Q9CZT4
C152R097	DnaJ homolog subfamily B member 4	11080	Q9UDY4
C209R100	DnaJ homolog subfamily B member 4	11080	Q9UDY4
C006R133	DnaJ homolog subfamily B member 4	11080	Q9UDY4
C222R120	DUF1754, Eukaryotic family of unknown function (DUF1754). This is a eukaryotic protein family of unknown function.
C228R079	E3 ubiquitin-protein ligase parkin		O60260
C016R032	E3 ubiquitin-protein ligase SIAH1	6477	Q8IUQ4
C112R084	E3 ubiquitin-protein ligase SIAH1	6477	Q8IUQ4
C122R006	EH domain-containing protein 3	192249	Q8R491
C035R162	EH domain-containing protein 3	192249	Q8R491
C241R119	Elongation of very long chain fatty acids protein AAEL008004	5569887	Q1HRV8
C176R046	Enteropeptidase catalytic light chain	19146	P97435
C238R149	Enteropeptidase catalytic light chain	19146	P97435
C126R067	ES1 protein homolog, mitochondrial	294326	P56571
C050R060	ESSS, ESSS subunit of NADH:ubiquinone oxidoreductase (complex I). This subunit is part of the mitochondrial NADH:ubiquinone oxidoreductase (complex I). It carries mitochondrial import sequences.
C063R030	Extracellular ribonuclease LE		P80022
C137R065	Extracellular ribonuclease LE		P80022
C213R001	F-actin-capping protein subunit alpha	37387	Q9W2N0
C045R044	F-actin-capping protein subunit alpha	37387	Q9W2N0
C247R071	F-actin-capping protein subunit alpha	37387	Q9W2N0
C139R159	F-actin-capping protein subunit alpha	37387	Q9W2N0
C007R080	Fas apoptotic inhibitory molecule 2	509790	Q1LZ71
C120R093	Fas apoptotic inhibitory molecule 2	23017	Q9BWQ8
C044R139	Fas apoptotic inhibitory molecule 2	509790	Q1LZ71
C154R006	Fatty acid-binding protein		Q8MUC1
C173R109	FK506-binding protein 59	47762	Q9VL78
C001R127	FK506-binding protein 59	47762	Q9VL78
C159R057	Gamma-interferon-inducible lysosomal thiol reductase		P13284
C195R138	Gamma-interferon-inducible lysosomal thiol reductase		P13284
C208R018	Glutathione S-transferase DHAR1, mitochondrial	838544	Q9FWR4
C054R081	Glutathione S-transferase Mu 3	2947	P21266
C102R105	Glutathione S-transferase Mu 3	2947	P21266
C229R159	Glycine cleavage system H protein, mitochondrial	40349	Q9U616
C164R110	Glycine N-methyltransferase		Q29513
C042R136	Glycine N-methyltransferase		Q29513
C219R156	Glyoxalase domain-containing protein 4	67201	Q9CPV4
C218R014	Golgi SNAP receptor complex member 1		O88630
C072R101	Golgi SNAP receptor complex member 1		O88630
C222R122	Growth arrest-specific protein 1	14451	Q01721
C251R076	GRP, Glycine rich protein family. This family of proteins includes several glycine rich proteins as well as two nodulins 16 and 24. The family also contains proteins that are induced in response to various stresses.
C180R014	GTP-binding protein SAR1b	66397	Q9CQC9
C071R026	GTP-binding protein SAR1b	66397	Q9CQC9
C110R034	GTP-binding protein SAR1b	66397	Q9CQC9
C111R036	GTP-binding protein SAR1b	66397	Q9CQC9
C222R098	GTP-binding protein SAR1b	66397	Q9CQC9
C222R141	GTP-binding protein SAR1b	66397	Q9CQC9
C103R156	GTP-binding protein SAR1b	66397	Q9CQC9
C229R162	GTP-binding protein SAR1b	66397	Q9CQC9
C170R121	Guanylate kinase		P31006
C120R104	HCF C-terminal chain 6		P51611
C150R102	Heat shock 70 kDa protein		Q05944
C249R158	Heat shock 70 kDa protein		Q05944
C172R035	Heat shock protein beta-1		P04792
C222R048	Heat shock protein beta-1		P04792
C048R045	High affinity copper uptake protein 1	100172583	Q5RAS6
C087R048	HMG, high mobility group.
C232R066	HMG, high mobility group.
C047R057	IATP, Mitochondrial ATPase inhibitor, IATP. ATP synthase inhibitor prevents the enzyme from switching to ATP hydrolysis during collapse of the electrochemical gradient, for example during oxygen deprivation ATP synthase inhibitor forms a one to one complex with the F1 ATPase, possibly by binding at the alpha-beta interface. It is thought to inhibit ATP synthesis by preventing the release of ATP. …
C157R088	IATP, Mitochondrial ATPase inhibitor, IATP. ATP synthase inhibitor prevents the enzyme from switching to ATP hydrolysis during collapse of the electrochemical gradient, for example during oxygen deprivation ATP synthase inhibitor forms a one to one complex with the F1 ATPase, possibly by binding at the alpha-beta interface. It is thought to inhibit ATP synthesis by preventing the release of ATP. …
C164R092	IATP, Mitochondrial ATPase inhibitor, IATP. ATP synthase inhibitor prevents the enzyme from switching to ATP hydrolysis during collapse of the electrochemical gradient, for example during oxygen deprivation ATP synthase inhibitor forms a one to one complex with the F1 ATPase, possibly by binding at the alpha-beta interface. It is thought to inhibit ATP synthesis by preventing the release of ATP. …
C164R108	IATP, Mitochondrial ATPase inhibitor, IATP. ATP synthase inhibitor prevents the enzyme from switching to ATP hydrolysis during collapse of the electrochemical gradient, for example during oxygen deprivation ATP synthase inhibitor forms a one to one complex with the F1 ATPase, possibly by binding at the alpha-beta interface. It is thought to inhibit ATP synthesis by preventing the release of ATP. …
C131R030	Intersectin-2	50618	Q9NZM3
C241R108	Intersectin-2	50618	Q9NZM3
C012R013	Isopentenyl-diphosphate Delta-isomerase	2540174	Q10132
C075R046	Isopentenyl-diphosphate Delta-isomerase	2540174	Q10132
C134R035	Isopentenyl-diphosphate Delta-isomerase 1		Q4R4W5
C241R112	Isopentenyl-diphosphate Delta-isomerase 1		Q4R4W5
C234R067	Leucine-rich repeat-containing protein 59	98238	Q922Q8
C178R090	Leucine-rich repeat-containing protein 59	98238	Q922Q8
C142R158	Low affinity cationic amino acid transporter 2	6542	P52569
C077R039	LYR motif-containing protein 5		B5FXA0
C234R170	LYR motif-containing protein 5		B5FXA0
C089R001	MADF, subfamily of SANT domain.
C179R044	MADF, subfamily of SANT domain.
C068R070	MADF, subfamily of SANT domain.
C188R085	MADF, subfamily of SANT domain.
C244R155	MARVEL, Membrane-associating domain. MARVEL domain-containing proteins are often found in lipid-associating proteins - such as Occludin and MAL family proteins. It may be part of the machinery of membrane apposition events, such as transport vesicle biogenesis.
C082R047	MDP-1, This model represents two closely related clades of sequences from eukaryotes and archaea. The mouse enzyme has been characterized as a phosphatase and has been positively identified as a member of the haloacid dehalogenase (HAD) superfamily by site-directed mutagenesis of the active site residues.
C121R094	MDP-1, This model represents two closely related clades of sequences from eukaryotes and archaea. The mouse enzyme has been characterized as a phosphatase and has been positively identified as a member of the haloacid dehalogenase (HAD) superfamily by site-directed mutagenesis of the active site residues.
C066R011	Mesencephalic astrocyte-derived neurotrophic factor homolog	4802560	Q295V5
C229R090	Mesencephalic astrocyte-derived neurotrophic factor homolog	4802560	Q295V5
C200R103	Methionine-R-sulfoxide reductase B1		Q802G6
C245R090	Mitochondrial import inner membrane translocase subunit Tim23	432132	Q6INU6
C218R137	MLL1/MLL complex subunit C17orf49 homolog	512885	Q32LD1
C006R018	Monoglyceride lipase	29254	Q8R431
C219R089	Monoglyceride lipase	29254	Q8R431
C184R047	Myelin_PLP, Myelin proteolipid protein (PLP or lipophilin).
C184R126	Myelin_PLP, Myelin proteolipid protein (PLP or lipophilin).
C263R121	Myosin regulatory light chain 2	778518	Q1HPS0
C167R053	Myosin regulatory light chain sqh	31554	P40423
C010R083	Myosin regulatory light chain sqh	31554	P40423
C235R127	Myosin regulatory light chain sqh	31554	P40423
C254R162	Myosin regulatory light chain sqh	31554	P40423
C249R013	Myosin-2 essential light chain	31474	P54357
C157R105	Myosin-2 essential light chain	31474	P54357
C178R038	NADH-ubiquinone oxidoreductase chain 5	807915	Q34947
C170R099	Nanos homolog 2		P60322
C199R006	ND2, NADH dehydrogenase subunit 2; Provisional.
C182R037	ND2, NADH dehydrogenase subunit 2; Provisional.
C203R023	NEDD8-conjugating enzyme Ubc12	9040	P61081
C107R041	NEDD8-conjugating enzyme Ubc12	446800	Q6DCZ9
C190R120	NEDD8-conjugating enzyme Ubc12	9040	P61081
C191R047	NEP, Uncharacterised conserved protein. This is the N-terminal 80 residues of a family of proteins conserved from plants to humans. It contains a characteristic NEP sequence motif. The function is not known.
C082R048	Neuronal calcium sensor 2	172866	P36609
C243R163	Neutral ceramidase	43618	Q9VA70
C203R160	Nicastrin	42964	Q9VC27
C040R011	Nucleoside diphosphate kinase 6	100170458	B3DL53
C235R097	Nucleoside diphosphate kinase 6	100170458	B3DL53
C078R112	ODC_AZ, Ornithine decarboxylase antizyme. This family consists of ornithine decarboxylase antizyme proteins. The polyamine biosynthetic enzyme ornithine decarboxylase (ODC) is degraded by the 26 S proteasome via a ubiquitin-independent pathway. Its degradation is greatly accelerated by association with the polyamine-induced regulatory protein antizyme 1 (AZ1).
C039R007	Omega-3 fatty acid desaturase, endoplasmic reticulum	817548	P48623
C040R168	Omega-3 fatty acid desaturase, endoplasmic reticulum	817548	P48623
C242R007	Oxysterol-binding protein-related protein 9	100273	A2A8Z1
C238R069	Pancreatic triacylglycerol lipase		Q64425
C112R063	Pantetheinase	526704	Q58CQ9
C166R139	Pantetheinase	526704	Q58CQ9
C235R124	PAP21-like protein	37647	Q9W1W9
C030R078	PAT1, Topoisomerase II-associated protein PAT1. Members of this family are necessary for accurate chromosome transmission during cell division.
C216R163	PAT1, Topoisomerase II-associated protein PAT1. Members of this family are necessary for accurate chromosome transmission during cell division.
C187R069	PDZ, Domain present in PSD-95, Dlg, and ZO-1/2. Also called DHR (Dlg homologous region) or GLGF (relatively well conserved tetrapeptide in these domains). Some PDZs have been shown to bind C-terminal polypeptides; others appear to bind internal (non-C-terminal) polypeptides. Different PDZs possess different binding specificities.
C106R070	Phosphatidate phosphatase PPAPDC1B	71910	Q3UMZ3
C224R097	Phosphatidate phosphatase PPAPDC1B	71910	Q3UMZ3
C099R060	Phosphatidylinositol-4-phosphate 5-kinase 3	817182	O48709
C153R152	Phosphatidylinositol-4-phosphate 5-kinase 3	817182	O48709
C249R090	Phosphatidylserine decarboxylase beta chain	176027	Q10949
C097R021	Phospholipid hydroperoxide glutathione peroxidase, mitochondrial	286809	Q9N2J2
C173R044	Phospholipid hydroperoxide glutathione peroxidase, mitochondrial	286809	Q9N2J2
C179R092	Phospholipid hydroperoxide glutathione peroxidase, mitochondrial	286809	Q9N2J2
C126R103	Phospholipid hydroperoxide glutathione peroxidase, mitochondrial	286809	Q9N2J2
C245R108	Phospholipid hydroperoxide glutathione peroxidase, mitochondrial	286809	Q9N2J2
C078R035	Phospholipid scramblase 2	57047	Q9NRY7
C010R091	Phospholipid scramblase 2	57047	Q9NRY7
C094R117	Phospholipid scramblase 2	57047	Q9NRY7
C140R164	Phospholipid scramblase 2	57047	Q9NRY7
C159R034	Phosphomevalonate kinase	68603	Q9D1G2
C122R060	Phosphomevalonate kinase	68603	Q9D1G2
C198R073	Phosphomevalonate kinase	68603	Q9D1G2
C243R152	Piwi-like protein 1	416804	A6N7Y9
C093R078	PPPDE peptidase domain-containing protein 1	445138	Q6DC39
C105R010	Prefoldin subunit 1	100174451	Q5RAM7
C017R072	Prefoldin subunit 1	100174451	Q5RAM7
C049R097	Pre-rRNA-processing protein TSR2 homolog		Q3KPN2
C195R111	Pre-rRNA-processing protein TSR2 homolog		Q3KPN2
C245R018	Presqualene diphosphate phosphatase	403313	Q8IY26
C132R070	Presqualene diphosphate phosphatase	403313	Q8IY26
C100R102	PRK03918, chromosome segregation protein; Provisional.
C254R166	PRK03918, chromosome segregation protein; Provisional.
C010R089	Probable fructose-2,6-bisphosphatase TIGAR	100145723	B1WAX6
C244R146	Probable fructose-2,6-bisphosphatase TIGAR	100145723	B1WAX6
C134R009	Probable glutathione peroxidase 8-B	495339	Q5U583
C203R143	Probable glutathione peroxidase 8-B	495339	Q5U583
C249R152	Probable phosphatase phospho2	493318	Q66KD6
C153R105	Protease-associated domain-containing protein of 21 kDa	84279	Q9BSG0
C173R146	Protein abrupt	34560	Q24174
C007R040	Protein E(sev)2B	36497	Q08012
C107R044	Protein E(sev)2B	36497	Q08012
C141R058	Protein E(sev)2B	36497	Q08012
C065R072	Protein E(sev)2B	36497	Q08012
C096R015	Protein FAM100A	302941	Q6AXN0
C173R090	Protein Mpv17		Q66GV0
C214R113	Protein RER1 sp|Q498C8.1|RER1_RAT RecName: Full=Protein RER1	67830	Q9CQU3
C185R128	Protein RER1 sp|Q498C8.1|RER1_RAT RecName: Full=Protein RER1	67830	Q9CQU3
C050R016	Protein unc-45 homolog B	146862	Q8IWX7
C244R095	Protein unc-45 homolog B	146862	Q8IWX7
C153R125	PTPc, Protein tyrosine phosphatase, catalytic domain.
C212R150	PTPc, Protein tyrosine phosphatase, catalytic domain.
C024R023	Putative apospory-associated protein C		Q40784
C076R032	Putative apospory-associated protein C		Q40784
C016R036	Putative apospory-associated protein C		Q40784
C035R040	Putative apospory-associated protein C		Q40784
C209R092	Putative apospory-associated protein C		Q40784
C266R140	Putative apospory-associated protein C		Q40784
C165R166	Putative apospory-associated protein C		Q40784
C131R021	Putative ascorbate peroxidase		Q539E5
C162R041	Putative magnesium-dependent phosphatase P8B7.31	2541375	O94279
C045R070	Putative magnesium-dependent phosphatase P8B7.31	2541375	O94279
C187R078	RAC serine/threonine-protein kinase	41957	Q8INB9
C128R120	Ras-like GTP-binding protein Rho1	36775	P48148
C128R143	Ras-like GTP-binding protein Rho1	36775	P48148
C091R002	Ras-related protein Rab-12	19328	P35283
C099R097	Ras-related protein Rab-12	19328	P35283
C025R130	Ras-related protein Rab-12	19328	P35283
C060R167	Ras-related protein Rab-12	19328	P35283
C202R022	Ras-related protein Rab-14 sp|Q5R8Z8.3|RAB14_PONAB RecName: Full=Ras-related protein Rab-14 sp|Q5ZKU5.3|RAB14_CHICK RecName: Full=Ras-related protein Rab-14 sp|P61106.4|RAB14_HUMAN RecName: Full=Ras-related protein Rab-14	68365	Q91V41
C186R075	Ras-related protein Rab-14 sp|Q5R8Z8.3|RAB14_PONAB RecName: Full=Ras-related protein Rab-14 sp|Q5ZKU5.3|RAB14_CHICK RecName: Full=Ras-related protein Rab-14 sp|P61106.4|RAB14_HUMAN RecName: Full=Ras-related protein Rab-14	68365	Q91V41
C079R076	Ras-related protein Rab-14 sp|Q5R8Z8.3|RAB14_PONAB RecName: Full=Ras-related protein Rab-14 sp|Q5ZKU5.3|RAB14_CHICK RecName: Full=Ras-related protein Rab-14 sp|P61106.4|RAB14_HUMAN RecName: Full=Ras-related protein Rab-14	68365	Q91V41
C059R130	Ras-related protein Rab-18-B	445055	Q6DHC1
C130R066	Ras-related protein Rab-2		Q05975
C147R085	Ras-related protein Rab-2		Q05975
C146R099	Ras-related protein Rab-2		Q05975
C076R148	Ras-related protein Rab-2		Q05975
C225R163	Ras-related protein Rab-2		Q05975
C082R049	Ras-related protein Rab-40C		Q96S21
C159R133	Ras-related protein Rab-40C		Q96S21
C211R067	Ras-related protein Rab-6A	5870	P20340
C203R048	Ras-related protein Ral-A	81757	P63322
C067R074	Ras-related protein Ral-A	81757	P63322
C071R148	Ras-related protein Ral-A	81757	P63322
C136R156	Ras-related protein Ral-A	81757	P63322
C237R011	Retinoic acid receptor RXR-gamma	100171682	Q5REL6
C127R011	Retinol dehydrogenase 12	77974	Q8BYK4
C203R060	Retinol dehydrogenase 12	77974	Q8BYK4
C180R057	Rho GDP-dissociation inhibitor 2	327676	Q9TU03
C108R077	Rho GDP-dissociation inhibitor 2	327676	Q9TU03
C054R089	Rhomboid domain-containing protein 1	84236	Q8TEB9
C237R063	Ribonuclease T2	8635	O00584
C084R090	Ribonuclease T2	8635	O00584
C221R149	Ribose-5-phosphate isomerase	19895	P47968
C151R037	Ribulose-phosphate 3-epimerase	6120	Q96AT9
C064R107	Ribulose-phosphate 3-epimerase	6120	Q96AT9
C157R049	RING finger protein 146	68031	Q9CZW6
C170R077	RING finger protein 146	68031	Q9CZW6
C052R025	RNase_T2_euk, Ribonuclease T2 (RNase T2) is a widespread family of secreted RNases found in every organism examined thus far. This family includes RNase Rh, RNase MC1, RNase LE, and self-incompatibility RNases (S-RNases). Plant T2 RNases are expressed during leaf senescence in order to scavenge phosphate from ribonucleotides. They are also expressed in response to wounding or pathogen invasion. S…
C156R034	RNase_T2_euk, Ribonuclease T2 (RNase T2) is a widespread family of secreted RNases found in every organism examined thus far. This family includes RNase Rh, RNase MC1, RNase LE, and self-incompatibility RNases (S-RNases). Plant T2 RNases are expressed during leaf senescence in order to scavenge phosphate from ribonucleotides. They are also expressed in response to wounding or pathogen invasion. S…
C134R005	Sarcoglycan_1, Sarcoglycan complex subunit protein. The dystrophin glycoprotein complex (DGC) is a membrane-spanning complex that links the interior cytoskeleton to the extracellular matrix in muscle. The sarcoglycan complex is a subcomplex within the DGC and is composed of several muscle-specific, transmembrane proteins (alpha-, beta-, gamma-, delta- and zeta-sarcoglycan). The sarcoglycans are a…
C115R005	Serine/threonine-protein kinase Doa	43415	P49762
C164R019	Serine/threonine-protein kinase Doa	43415	P49762
C193R084	Serine/threonine-protein kinase Doa	43415	P49762
C172R160	Serine/threonine-protein kinase Doa	43415	P49762
C140R048	Serine-arginine protein 55		P26686
C195R109	Serine-arginine protein 55		P26686
C173R151	SGNH_hydrolase, SGNH_hydrolase, or GDSL_hydrolase, is a diverse family of lipases and esterases. The tertiary fold of the enzyme is substantially different from that of the alpha/beta hydrolase family and unique among all known hydrolases; its active site closely resembles the typical Ser-His-Asp(Glu) triad from other serine hydrolases, but may lack the carboxlic acid..
C026R164	SGNH_hydrolase, SGNH_hydrolase, or GDSL_hydrolase, is a diverse family of lipases and esterases. The tertiary fold of the enzyme is substantially different from that of the alpha/beta hydrolase family and unique among all known hydrolases; its active site closely resembles the typical Ser-His-Asp(Glu) triad from other serine hydrolases, but may lack the carboxlic acid..
C165R036	SH3 domain-binding glutamic acid-rich protein homolog	38820	Q9NFP5
C001R121	SH3 domain-binding glutamic acid-rich protein homolog	38820	Q9NFP5
C073R063	Signal recognition particle 19 kDa protein	38815	P49963
C110R160	Signal recognition particle 19 kDa protein	38815	P49963
C259R093	Small ubiquitin-related modifier 3	617236	Q17QV3
C043R079	Sodium-dependent phosphate transport protein 2B	100171622	Q5REV9
C095R146	Sodium-dependent phosphate transport protein 2B	100171622	Q5REV9
C265R120	Solute carrier organic anion transporter family member 1C1	53919	Q9NYB5
C225R110	Spermine synthase	615950	Q3SZA5
C235R054	S-phase kinase-associated protein 1	6500	P63208
C118R092	S-phase kinase-associated protein 1	6500	P63208
C110R095	S-phase kinase-associated protein 1	6500	P63208
C185R160	S-phase kinase-associated protein 1	6500	P63208
C043R091	Sphingolipid delta(4)-desaturase DES1	100171788	Q5RE51
C195R004	Succinate dehydrogenase cytochrome b560 subunit, mitochondrial	6391	Q99643
C093R089	Succinate dehydrogenase cytochrome b560 subunit, mitochondrial	6391	Q99643
C232R165	Succinate dehydrogenase cytochrome b560 subunit, mitochondrial	6391	Q99643
C266R049	SWIB, SWIB/MDM2 domain. This family includes the SWIB domain and the MDM2 domain. The p53-associated protein (MDM2) is an inhibitor of the p53 tumour suppressor gene binding the transactivation domain and down regulating the ability of p53 to activate transcription. This family contains the p53 binding domain of MDM2.
C231R111	Syntaxin-18	554130	Q4VBI7
C257R160	Tetraspanin-1		Q4R7W6
C087R042	Tetraspanin-13	526460	Q3ZBV0
C155R062	Tetraspanin-13	526460	Q3ZBV0
C209R122	Tetraspanin-31	393251	Q7ZUB3
C221R154	Tetraspanin-31	393251	Q7ZUB3
C137R082	Thiamin pyrophosphokinase 1	29807	Q9R0M5
C004R124	Thiamin pyrophosphokinase 1	29807	Q9R0M5
C218R128	Thiamin pyrophosphokinase 1	29807	Q9R0M5
C213R054	Thioredoxin, mitochondrial	25828	Q99757
C118R041	Titin		Q9I7U4
C094R109	TPR, Tetratricopeptide repeat domain; typically contains 34 amino acids [WLF]-X(2)-[LIM]-[GAS]-X(2)-[YLF]-X(8)-[ASE]-X(3)-[FYL]- X(2)-[ASL]-X(4)-[PKE] is the consensus sequence; found in a variety of organisms including bacteria, cyanobacteria, yeast, fungi, plants, and humans in various subcellular locations; involved in a variety of functions including protein-protein interactions, but common f…
C181R124	TPR, Tetratricopeptide repeat domain; typically contains 34 amino acids [WLF]-X(2)-[LIM]-[GAS]-X(2)-[YLF]-X(8)-[ASE]-X(3)-[FYL]- X(2)-[ASL]-X(4)-[PKE] is the consensus sequence; found in a variety of organisms including bacteria, cyanobacteria, yeast, fungi, plants, and humans in various subcellular locations; involved in a variety of functions including protein-protein interactions, but common f…
C154R123	Transcription factor MafG	64188	Q76MX4
C136R044	Translation initiation factor eIF-2B subunit gamma	8891	Q9NR50
C092R109	Translocator protein	706	P30536
C198R019	Transmembrane emp24 domain-containing protein 5	289883	Q6AXN3
C113R025	Transmembrane emp24 domain-containing protein 5	289883	Q6AXN3
C208R038	Transmembrane emp24 domain-containing protein 5	289883	Q6AXN3
C068R128	Transmembrane emp24 domain-containing protein 5	289883	Q6AXN3
C157R051	Transmembrane emp24 domain-containing protein 9	67511	Q99KF1
C200R068	Transmembrane emp24 domain-containing protein 9	67511	Q99KF1
C249R169	Transmembrane protein 147	69804	Q9CQG6
C182R030	Transmembrane protein 164	209497	Q6PHN7
C155R055	Transmembrane protein 164	209497	Q6PHN7
C186R158	Transmembrane protein 164	209497	Q6PHN7
C044R031	Transmembrane protein 55B-B	553253	Q66I51
C039R170	Transmembrane protein 55B-B	553253	Q66I51
C243R023	Transmembrane protein 64	100201	Q3U145
C215R016	Transmembrane protein 9	66241	Q9CR23
C200R116	Transmembrane protein 9	66241	Q9CR23
C012R146	Transmembrane protein 9	66241	Q9CR23
C193R044	tRNA pseudouridine synthase A	304567	Q4KM92
C062R081	Troponin C, isoform 1		P21797
C045R116	Troponin C, isoform 1		P21797
C082R131	Troponin C, isoform 1		P21797
C229R149	Troponin C, isoform 1		P21797
C127R098	Trypsin-4	1277690	P35038
C229R098	Tubulin-specific chaperone A	366995	Q6PEC1
C054R110	Tubulin-specific chaperone A	366995	Q6PEC1
C017R024	U4/U6.U5 small nuclear ribonucleoprotein 27 kDa protein	11017	Q8WVK2
C039R051	U4/U6.U5 small nuclear ribonucleoprotein 27 kDa protein	11017	Q8WVK2
C261R130	U4/U6.U5 small nuclear ribonucleoprotein 27 kDa protein	11017	Q8WVK2
C013R153	U4/U6.U5 small nuclear ribonucleoprotein 27 kDa protein	11017	Q8WVK2
C169R110	Ubiquinol-cytochrome c reductase complex chaperone CBP3 homolog		Q9W6I0
C186R135	Ubiquinol-cytochrome c reductase complex chaperone CBP3 homolog		Q9W6I0
C115R107	Ubiquitin-conjugating enzyme E2 G1	64631	P62255
C201R156	Ubiquitin-conjugating enzyme E2 G1	64631	P62255
C114R032	Ubiquitin-conjugating enzyme E2 J1		Q9Y385
C022R140	Ubiquitin-conjugating enzyme E2 S	6525703	B4Q2J2
C034R152	Ubiquitin-conjugating enzyme E2 S	6525703	B4Q2J2
C260R041	Ufm1-conjugating enzyme 1	537221	Q5E953
C119R060	Ufm1-conjugating enzyme 1	537221	Q5E953
C124R103	Uncharacterized protein C11orf46 homolog	311279	Q5FVK8
C130R134	Uncharacterized protein C11orf46 homolog	311279	Q5FVK8
C118R048	Uncharacterized protein C16orf68 homolog	239706	Q8R1C6
C071R051	Uncharacterized protein C1orf43 homolog	538459	Q5E943
C139R014	Uncharacterized protein C20orf54 homolog	69698	Q9D6X5
C162R043	Uncharacterized protein C20orf54 homolog	69698	Q9D6X5
C077R054	Uncharacterized protein C22orf13 homolog	68778	Q8BZI6
C049R077	Uncharacterized protein C22orf13 homolog	68778	Q8BZI6
C039R047	Uncharacterized protein F13E6.1	181265	P55326
C255R052	Uncharacterized protein F13E6.1	181265	P55326
C207R118	Uncharacterized protein sll1735	954055	P73392
C170R001	UNKNOWN
C245R001	UNKNOWN
C108R002	UNKNOWN
C234R002	UNKNOWN
C074R003	UNKNOWN
C099R003	UNKNOWN
C152R003	UNKNOWN
C223R003	UNKNOWN
C099R004	UNKNOWN
C177R004	UNKNOWN
C251R004	UNKNOWN
C044R005	UNKNOWN
C151R006	UNKNOWN
C095R007	UNKNOWN
C140R007	UNKNOWN
C145R007	UNKNOWN
C170R007	UNKNOWN
C068R008	UNKNOWN
C100R008	UNKNOWN
C187R009	UNKNOWN
C213R009	UNKNOWN
C223R009	UNKNOWN
C173R010	UNKNOWN
C185R010	UNKNOWN
C251R010	UNKNOWN
C019R011	UNKNOWN
C179R011	UNKNOWN
C186R012	UNKNOWN
C018R014	UNKNOWN
C055R014	UNKNOWN
C056R014	UNKNOWN
C108R014	UNKNOWN
C078R015	UNKNOWN
C262R015	UNKNOWN
C165R016	UNKNOWN
C070R017	UNKNOWN
C132R018	UNKNOWN
C195R018	UNKNOWN
C212R018	UNKNOWN
C155R019	UNKNOWN
C097R020	UNKNOWN
C083R021	UNKNOWN
C240R021	UNKNOWN
C062R022	UNKNOWN
C113R022	UNKNOWN
C041R023	UNKNOWN
C201R023	UNKNOWN
C236R023	UNKNOWN
C240R023	UNKNOWN
C165R024	UNKNOWN
C040R025	UNKNOWN
C062R025	UNKNOWN
C101R025	UNKNOWN
C118R025	UNKNOWN
C189R025	UNKNOWN
C209R026	UNKNOWN
C148R027	UNKNOWN
C238R028	UNKNOWN
C118R029	UNKNOWN
C160R029	UNKNOWN
C059R030	UNKNOWN
C069R031	UNKNOWN
C087R031	UNKNOWN
C094R031	UNKNOWN
C154R031	UNKNOWN
C223R031	UNKNOWN
C128R032	UNKNOWN
C065R033	UNKNOWN
C094R033	UNKNOWN
C148R033	UNKNOWN
C232R033	UNKNOWN
C063R034	UNKNOWN
C143R035	UNKNOWN
C246R035	UNKNOWN
C004R036	UNKNOWN
C031R036	UNKNOWN
C219R036	UNKNOWN
C156R037	UNKNOWN
C243R037	UNKNOWN
C179R038	UNKNOWN
C239R038	UNKNOWN
C065R039	UNKNOWN
C241R040	UNKNOWN
C266R040	UNKNOWN
C197R041	UNKNOWN
C221R041	UNKNOWN
C096R042	UNKNOWN
C162R042	UNKNOWN
C187R042	UNKNOWN
C092R043	UNKNOWN
C136R043	UNKNOWN
C201R043	UNKNOWN
C262R043	UNKNOWN
C088R044	UNKNOWN
C111R044	UNKNOWN
C042R045	UNKNOWN
C140R045	UNKNOWN
C230R045	UNKNOWN
C235R045	UNKNOWN
C247R045	UNKNOWN
C015R046	UNKNOWN
C112R046	UNKNOWN
C266R046	UNKNOWN
C227R047	UNKNOWN
C163R048	UNKNOWN
C195R048	UNKNOWN
C223R048	UNKNOWN
C002R049	UNKNOWN
C179R049	UNKNOWN
C094R051	UNKNOWN
C105R051	UNKNOWN
C087R052	UNKNOWN
C152R052	UNKNOWN
C202R052	UNKNOWN
C005R053	UNKNOWN
C076R054	UNKNOWN
C106R054	UNKNOWN
C214R054	UNKNOWN
C217R055	UNKNOWN
C050R056	UNKNOWN
C174R056	UNKNOWN
C261R056	UNKNOWN
C213R057	UNKNOWN
C258R057	UNKNOWN
C040R058	UNKNOWN
C171R058	UNKNOWN
C070R059	UNKNOWN
C234R059	UNKNOWN
C235R059	UNKNOWN
C037R060	UNKNOWN
C130R060	UNKNOWN
C183R060	UNKNOWN
C200R060	UNKNOWN
C213R060	UNKNOWN
C021R061	UNKNOWN
C135R061	UNKNOWN
C021R062	UNKNOWN
C218R062	UNKNOWN
C262R062	UNKNOWN
C255R063	UNKNOWN
C065R064	UNKNOWN
C098R065	UNKNOWN
C177R065	UNKNOWN
C188R065	UNKNOWN
C102R066	UNKNOWN
C140R066	UNKNOWN
C153R066	UNKNOWN
C219R066	UNKNOWN
C092R067	UNKNOWN
C039R068	UNKNOWN
C107R068	UNKNOWN
C215R068	UNKNOWN
C237R068	UNKNOWN
C009R069	UNKNOWN
C251R069	UNKNOWN
C255R069	UNKNOWN
C105R070	UNKNOWN
C119R070	UNKNOWN
C229R070	UNKNOWN
C087R071	UNKNOWN
C131R071	UNKNOWN
C151R071	UNKNOWN
C264R071	UNKNOWN
C094R072	UNKNOWN
C208R072	UNKNOWN
C209R072	UNKNOWN
C119R073	UNKNOWN
C170R073	UNKNOWN
C227R073	UNKNOWN
C242R074	UNKNOWN
C096R075	UNKNOWN
C206R075	UNKNOWN
C234R075	UNKNOWN
C001R076	UNKNOWN
C136R076	UNKNOWN
C261R076	UNKNOWN
C149R077	UNKNOWN
C047R078	UNKNOWN
C116R078	UNKNOWN
C040R079	UNKNOWN
C183R080	UNKNOWN
C097R081	UNKNOWN
C237R081	UNKNOWN
C006R082	UNKNOWN
C084R082	UNKNOWN
C165R083	UNKNOWN
C187R083	UNKNOWN
C049R085	UNKNOWN
C203R085	UNKNOWN
C105R086	UNKNOWN
C188R086	UNKNOWN
C194R086	UNKNOWN
C223R086	UNKNOWN
C224R086	UNKNOWN
C234R086	UNKNOWN
C060R087	UNKNOWN
C085R087	UNKNOWN
C219R087	UNKNOWN
C232R087	UNKNOWN
C235R087	UNKNOWN
C199R088	UNKNOWN
C052R089	UNKNOWN
C063R089	UNKNOWN
C110R089	UNKNOWN
C242R089	UNKNOWN
C154R090	UNKNOWN
C230R090	UNKNOWN
C248R090	UNKNOWN
C259R090	UNKNOWN
C083R091	UNKNOWN
C175R091	UNKNOWN
C264R091	UNKNOWN
C206R092	UNKNOWN
C262R092	UNKNOWN
C027R093	UNKNOWN
C005R095	UNKNOWN
C063R095	UNKNOWN
C197R095	UNKNOWN
C091R097	UNKNOWN
C170R097	UNKNOWN
C189R097	UNKNOWN
C197R097	UNKNOWN
C114R098	UNKNOWN
C244R098	UNKNOWN
C019R099	UNKNOWN
C099R099	UNKNOWN
C109R099	UNKNOWN
C155R099	UNKNOWN
C230R099	UNKNOWN
C163R100	UNKNOWN
C153R101	UNKNOWN
C158R101	UNKNOWN
C208R101	UNKNOWN
C259R101	UNKNOWN
C200R102	UNKNOWN
C225R102	UNKNOWN
C111R103	UNKNOWN
C129R104	UNKNOWN
C172R104	UNKNOWN
C038R105	UNKNOWN
C086R105	UNKNOWN
C119R105	UNKNOWN
C135R105	UNKNOWN
C199R105	UNKNOWN
C232R105	UNKNOWN
C242R106	UNKNOWN
C246R106	UNKNOWN
C098R108	UNKNOWN
C117R108	UNKNOWN
C193R108	UNKNOWN
C215R108	UNKNOWN
C233R108	UNKNOWN
C254R108	UNKNOWN
C097R109	UNKNOWN
C227R109	UNKNOWN
C232R109	UNKNOWN
C132R110	UNKNOWN
C003R111	UNKNOWN
C084R111	UNKNOWN
C089R111	UNKNOWN
C155R112	UNKNOWN
C050R113	UNKNOWN
C075R113	UNKNOWN
C205R113	UNKNOWN
C216R113	UNKNOWN
C252R113	UNKNOWN
C049R114	UNKNOWN
C091R114	UNKNOWN
C168R114	UNKNOWN
C261R114	UNKNOWN
C014R115	UNKNOWN
C104R115	UNKNOWN
C178R115	UNKNOWN
C188R115	UNKNOWN
C232R115	UNKNOWN
C113R116	UNKNOWN
C190R116	UNKNOWN
C263R116	UNKNOWN
C058R117	UNKNOWN
C104R117	UNKNOWN
C214R117	UNKNOWN
C127R118	UNKNOWN
C247R118	UNKNOWN
C066R119	UNKNOWN
C052R120	UNKNOWN
C158R120	UNKNOWN
C183R120	UNKNOWN
C192R120	UNKNOWN
C071R122	UNKNOWN
C100R122	UNKNOWN
C109R122	UNKNOWN
C205R122	UNKNOWN
C223R122	UNKNOWN
C051R123	UNKNOWN
C075R123	UNKNOWN
C105R123	UNKNOWN
C158R123	UNKNOWN
C229R123	UNKNOWN
C236R123	UNKNOWN
C237R123	UNKNOWN
C212R124	UNKNOWN
C162R125	UNKNOWN
C180R125	UNKNOWN
C220R125	UNKNOWN
C006R126	UNKNOWN
C140R126	UNKNOWN
C176R126	UNKNOWN
C212R126	UNKNOWN
C227R126	UNKNOWN
C097R127	UNKNOWN
C161R128	UNKNOWN
C188R128	UNKNOWN
C196R128	UNKNOWN
C068R129	UNKNOWN
C242R130	UNKNOWN
C015R131	UNKNOWN
C136R131	UNKNOWN
C158R131	UNKNOWN
C163R131	UNKNOWN
C172R131	UNKNOWN
C240R131	UNKNOWN
C249R131	UNKNOWN
C086R132	UNKNOWN
C245R132	UNKNOWN
C151R133	UNKNOWN
C219R134	UNKNOWN
C181R135	UNKNOWN
C211R135	UNKNOWN
C197R137	UNKNOWN
C151R138	UNKNOWN
C223R138	UNKNOWN
C050R139	UNKNOWN
C156R139	UNKNOWN
C185R139	UNKNOWN
C189R140	UNKNOWN
C047R141	UNKNOWN
C054R141	UNKNOWN
C064R141	UNKNOWN
C078R141	UNKNOWN
C243R141	UNKNOWN
C130R142	UNKNOWN
C182R142	UNKNOWN
C215R142	UNKNOWN
C217R142	UNKNOWN
C239R142	UNKNOWN
C180R143	UNKNOWN
C145R144	UNKNOWN
C202R144	UNKNOWN
C208R147	UNKNOWN
C042R148	UNKNOWN
C182R148	UNKNOWN
C109R150	UNKNOWN
C172R150	UNKNOWN
C194R150	UNKNOWN
C076R151	UNKNOWN
C222R151	UNKNOWN
C258R151	UNKNOWN
C097R152	UNKNOWN
C032R153	UNKNOWN
C110R153	UNKNOWN
C127R153	UNKNOWN
C082R154	UNKNOWN
C231R155	UNKNOWN
C174R156	UNKNOWN
C152R157	UNKNOWN
C065R158	UNKNOWN
C159R158	UNKNOWN
C086R159	UNKNOWN
C261R159	UNKNOWN
C079R160	UNKNOWN
C028R161	UNKNOWN
C116R161	UNKNOWN
C147R161	UNKNOWN
C020R162	UNKNOWN
C122R162	UNKNOWN
C186R162	UNKNOWN
C143R163	UNKNOWN
C153R163	UNKNOWN
C213R163	UNKNOWN
C016R164	UNKNOWN
C095R164	UNKNOWN
C144R164	UNKNOWN
C152R164	UNKNOWN
C034R166	UNKNOWN
C207R166	UNKNOWN
C216R166	UNKNOWN
C086R167	UNKNOWN
C169R167	UNKNOWN
C058R168	UNKNOWN
C119R168	UNKNOWN
C157R168	UNKNOWN
C167R168	UNKNOWN
C207R168	UNKNOWN
C219R168	UNKNOWN
C025R169	UNKNOWN
C174R170	UNKNOWN
C212R170	UNKNOWN
C252R126	Upstream activation factor subunit spp27	2539310	O74503
C244R163	Upstream activation factor subunit spp27	2539310	O74503
C195R093	Vacuolar protein sorting-associated protein 13C	54832	Q709C8
C058R001	Vacuolar protein-sorting-associated protein 36	446727	Q6DDF4
C115R027	Vacuolar protein-sorting-associated protein 36	446727	Q6DDF4
C124R096	Vesicle-associated membrane protein 4		O70480
C236R158	Vesicle-associated membrane protein 4		O70480
C215R052	Vesicle-associated membrane protein 7	613984	Q17QI5
C147R151	Vesicle-associated membrane protein 7	613984	Q17QI5
C157R126	Vesicular glutamate transporter 3	563467	Q1L8X9
C061R055	V-type proton ATPase 16 kDa proteolipid subunit	5573732	O16110
C091R035	V-type proton ATPase subunit e 2	505224	Q2KIB5
C046R143	V-type proton ATPase subunit e 2	505224	Q2KIB5
C190R101	V-type proton ATPase subunit F		P31478
C176R110	V-type proton ATPase subunit F		P31478
C192R050	WD repeat and FYVE domain-containing protein 3		Q8IZQ1
C143R008	Zinc finger FYVE domain-containing protein 21	79038	Q9BQ24
C170R114	Zinc finger FYVE domain-containing protein 21	79038	Q9BQ24
C123R105	Zinc finger homeobox protein 4	79776	Q86UP3
C255R061	Zinc transporter ZIP13	100174648	Q5R6I6

## Sheet: (iv)gradual_up-g(597)
Spot ID	Description	GeneID	SwissProt Accession
C103R114	14-3-3 protein epsilon	42186	P92177
C246R086	24-dehydrocholesterol reductase	1718	Q15392
C025R120	28 kDa heat- and acid-stable phosphoprotein	11333	Q13442
C078R040	28S ribosomal protein S15, mitochondrial	37587	Q8WTC1
C148R145	28S ribosomal protein S15, mitochondrial	37587	Q8WTC1
C223R110	28S ribosomal protein S23, mitochondrial	64656	Q8VE22
C119R017	39S ribosomal protein L41, mitochondrial	4804006	Q291A0
C223R010	39S ribosomal protein L47, mitochondrial	57129	Q9HD33
C071R130	39S ribosomal protein L47, mitochondrial	57129	Q9HD33
C153R073	5-3 exoribonuclease 2 homolog	33964	Q9VM71
C185R096	5-3 exoribonuclease 2 homolog	33964	Q9VM71
C043R016	5-AMP-activated protein kinase catalytic subunit alpha-2	397504	Q28948
C191R100	5-AMP-activated protein kinase catalytic subunit alpha-2	397504	Q28948
C221R156	5-nucleotidase		P29240
C151R034	5-nucleotidase domain-containing protein 2	290558	Q6Q0N3
C080R009	ABC transporter G family member 20	8616035	Q8T674
C012R114	ABC transporter G family member 20	8616035	Q8T674
C150R093	Abhydrolase domain-containing protein 10, mitochondrial	100171612	Q5REX5
C146R133	Abhydrolase domain-containing protein 10, mitochondrial	100171612	Q5REX5
C001R123	Acetylcholine receptor subunit beta-like 1	38545	P04755
C202R006	Actin, muscle		P49871
C154R053	Actin, muscle		P49871
C226R104	Acylamino-acid-releasing enzyme	24206	P13676
C157R142	ADP-ribosylation factor 1 sp|P61210.2|ARF1_LOCMI RecName: Full=ADP-ribosylation factor 1	40506	P61209
C067R106	AH receptor-interacting protein	282827	Q5FWY5
C055R068	Alanine aminotransferase 2	549559	Q28DB5
C194R052	Aldehyde dehydrogenase, mitochondrial	100171596	Q5RF00
C225R052	AMP deaminase 2	362015	Q02356
C191R140	AMP deaminase 2	362015	Q02356
C211R143	AMP deaminase 2	362015	Q02356
C189R165	AMP deaminase 2	362015	Q02356
C247R080	Ankyrin repeat and MYND domain-containing protein 2	420593	Q5ZMD2
C247R124	AP-3 complex subunit sigma-1	1176	Q92572
C188R148	AP-3 complex subunit sigma-1	1176	Q92572
C243R109	AP-3 complex subunit sigma-2	508867	Q1JQA3
C040R053	Apoptosis-stimulating of p53 protein 2	209456	Q8CG79
C179R103	Apoptosis-stimulating of p53 protein 2	209456	Q8CG79
C165R108	Arginase, hepatic		P49900
C223R131	Arginase, hepatic		P49900
C236R030	Armadillo repeat-containing protein 6	76813	Q8BNU0
C171R169	Armadillo repeat-containing protein 6	76813	Q8BNU0
C039R079	Aspartate aminotransferase, cytoplasmic	2805	P17174
C170R023	ATPase WRNIP1		Q96S55
C112R151	ATP-binding cassette sub-family F member 2	27407	Q99LE6
C149R167	ATP-binding cassette sub-family F member 2	27407	Q99LE6
C183R150	ATP-binding domain-containing protein 4	362191	Q5M9F5
C159R021	Bax inhibitor 1	110213	Q9D2C7
C185R052	B-cell CLL/lymphoma 7 protein family member A	605	Q4VC05
C022R025	Betaine--homocysteine S-methyltransferase 1	495275	Q5XGM3
C163R057	Betaine--homocysteine S-methyltransferase 1	495275	Q5XGM3
C198R026	Broad-complex core protein isoform 6	44505	Q24206
C223R060	BTB/POZ domain-containing protein 3		P58545
C054R130	BTB/POZ domain-containing protein 3		P58545
C159R141	BTB/POZ domain-containing protein 3	22903	Q9Y2F9
C045R069	BTB/POZ domain-containing protein 6-A	553533	Q5TZE1
C218R117	BTB/POZ domain-containing protein 6-A	553533	Q5TZE1
C138R125	BTB/POZ domain-containing protein 6-A	553533	Q5TZE1
C209R009	Bumetanide-sensitive sodium-(potassium)-chloride cotransporter		Q25479
C215R132	Bumetanide-sensitive sodium-(potassium)-chloride cotransporter		Q25479
C253R130	Calcium-binding protein p22	64152	P61023
C194R018	Calmodulin		P62145
C173R057	Calmodulin		P11121
C152R128	Calmodulin		P11121
C254R069	Calnexin	403908	P24643
C177R140	cAMP-dependent protein kinase regulatory subunit		P31319
C223R111	Carboxypeptidase B		P04069
C132R006	Carboxypeptidase M	70574	Q80V42
C225R096	Caspase-1 subunit p12		P89116
C110R062	Cathepsin Z	64138	Q9WUU7
C109R017	CD63 antigen	967	P08962
C262R132	C-factor		P21158
C123R139	C-factor		P21158
C185R162	C-factor		P21158
C197R034	Charged multivesicular body protein 3	100172572	Q5RAU5
C071R086	Chorion peroxidase heavy chain	42131	Q9VEG6
C239R130	Chorion peroxidase heavy chain	42131	Q9VEG6
C141R114	Citrate lyase subunit beta-like protein, mitochondrial	171425	Q8N0X4
C246R128	Cleavage stimulation factor 64 kDa subunit	108062	Q8BIQ5
C221R101	CLECT, C-type lectin (CTL) or carbohydrate-recognition domain (CRD). Many of these domains function as calcium-dependent carbohydrate binding modules.
C198R038	CLIP-associating protein 2		Q8BRT1
C189R014	Coiled-coil domain-containing protein 132	73288	Q8CI71
C229R087	Coiled-coil domain-containing protein 47	447812	Q66I12
C033R054	Collagen alpha-1(II) chain	397738	Q91717
C261R104	Collagen alpha-3(V) chain	50509	P25940
C199R133	Collagen alpha-3(V) chain	50509	P25940
C206R042	Copine-8	144402	Q86YQ8
C195R016	Cytoplasmic aconitate hydratase	100009154	Q01059
C095R158	Cytoplasmic aconitate hydratase	100009154	Q01059
C197R158	Cytoplasmic FMR1-interacting protein	41861	Q9VF87
C171R021	Cytosolic Fe-S cluster assembly factor nubp1	548552	Q5EB25
C249R083	Cytosolic Fe-S cluster assembly factor nubp1	503919	Q6P298
C202R084	Cytosolic Fe-S cluster assembly factor nubp1	503919	Q6P298
C243R067	Cytosolic purine 5-nucleotidase	76952	Q3V1L4
C127R141	Cytosolic purine 5-nucleotidase	444729	Q6DKB0
C183R091	DCN1-like protein 1	54165	Q96GG9
C032R121	DCN1-like protein 1	424963	Q5ZKU1
C070R135	Dipeptidyl-peptidase 3	40996	Q9VHR8
C074R169	Dipeptidyl-peptidase 3	40996	Q9VHR8
C186R015	Disintegrin and metalloproteinase domain-containing protein 10	399187	Q8JIY1
C077R091	Disintegrin and metalloproteinase domain-containing protein 10	399187	Q8JIY1
C213R121	Disintegrin and metalloproteinase domain-containing protein 10	399187	Q8JIY1
C186R005	D-lactate dehydrogenase	946315	P52643
C259R161	D-lactate dehydrogenase	946315	P52643
C251R008	DnaJ homolog subfamily B member 6-A	734291	Q5FWN8
C186R022	DnaJ homolog subfamily B member 6-A	734291	Q5FWN8
C107R150	DnaJ homolog subfamily C member 1	64215	Q96KC8
C051R089	DnaJ, DnaJ domain. DnaJ domains (J-domains) are associated with hsp70 heat-shock system and it is thought that this domain mediates the interaction. DnaJ-domain is therefore part of a chaperone (protein folding) system. The T-antigens, although not in Prosite are confirmed as DnaJ containing domains from literature.
C235R019	Dolichyl-diphosphooligosaccharide--protein glycosyltransferase subunit 1	397606	Q9GMB0
C084R044	Dolichyl-diphosphooligosaccharide--protein glycosyltransferase subunit 1		Q4R4T0
C190R086	Dolichyl-diphosphooligosaccharide--protein glycosyltransferase subunit 1	397606	Q9GMB0
C087R138	Dolichyl-diphosphooligosaccharide--protein glycosyltransferase subunit 1		Q4R4T0
C127R087	Dual specificity mitogen-activated protein kinase kinase 3	26397	O09110
C172R040	Dystrobrevin beta	1838	O60941
C253R006	E3 SUMO-protein ligase RanBP2	5903	P49792
C214R055	E3 SUMO-protein ligase RanBP2	5903	P49792
C040R002	E3 ubiquitin-protein ligase HUWE1		Q7TMY8
C166R030	E3 ubiquitin-protein ligase HUWE1		Q7TMY8
C254R035	E3 ubiquitin-protein ligase HUWE1		Q7TMY8
C209R128	E3 ubiquitin-protein ligase HUWE1		Q7TMY8
C203R070	E3 ubiquitin-protein ligase RNF34	282845	Q6AYH3
C182R056	E3 ubiquitin-protein ligase UBR2	23304	Q8IWV8
C161R046	E3 ubiquitin-protein ligase UBR3	68795	Q5U430
C155R128	E3 ubiquitin-protein ligase UBR3	68795	Q5U430
C241R147	ELAV-like protein 2 sp|Q12926.2|ELAV2_HUMAN RecName: Full=ELAV-like protein 2	100174484	Q5R9Z6
C240R013	ELAV-like protein 4	1996	P26378
C166R129	Elongation factor Tu, mitochondrial	7284	P49411
C106R060	Elongation of very long chain fatty acids protein AAEL008004	5569887	Q1HRV8
C105R079	Enolase		P15007
C083R170	Enolase		P15007
C179R152	Eukaryotic initiation factor 4A-III		B5FZY7
C206R026	Eukaryotic peptide chain release factor GTP-binding subunit ERF3A	2935	P15170
C263R046	Excitatory amino acid transporter 3	20510	P51906
C146R035	Exosome complex exonuclease MTR3	326786	Q6P0I8
C212R143	Exportin-1	103573	Q6P5F9
C147R050	Eyes absent homolog 2	14049	O08575
C175R023	Far upstream element-binding protein 1	8880	Q96AE4
C238R146	FAS-associated factor 1		P54731
C190R147	F-box only protein 21	231670	Q8VDH1
C037R136	F-box/LRR-repeat protein 6	30840	Q9QXW0
C160R101	FK506-binding protein 8	290652	Q3B7U9
C010R097	Four and a half LIM domains protein 3	504795	Q3ZBI6
C251R162	Fragile X mental retardation syndrome-related protein 1		Q9NFU0
C170R059	Fructose-bisphosphate aldolase	4683407	A1VYV7
C225R057	Fumarylacetoacetate hydrolase domain-containing protein 2	444668	Q6GLT8
C172R100	GDP-mannose 4,6 dehydratase	218138	Q8K0C9
C220R110	GDP-mannose 4,6 dehydratase	218138	Q8K0C9
C234R101	General transcription factor 3C polypeptide 2	100174311	Q5RDC3
C182R135	Geranylgeranyl transferase type-2 subunit alpha	100174130	Q5NVK5
C156R160	Geranylgeranyl transferase type-2 subunit alpha	100174130	Q5NVK5
C153R065	Glutamate--cysteine ligase regulatory subunit	2730	P48507
C194R104	Glutaminyl-peptide cyclotransferase	25797	Q16769
C217R065	Glycerol-3-phosphate dehydrogenase [NAD+], cytoplasmic		Q27556
C107R029	Glycogen phosphorylase	33386	Q9XTL9
C009R141	Glycogen phosphorylase	33386	Q9XTL9
C225R133	Glycogenin-1	100009058	P13280
C248R070	Glycosyltransferase 25 family member	1280478	Q7Q021
C020R023	Golgi phosphoprotein 3	64083	Q9H4A6
C227R152	GRP, Glycine rich protein family. This family of proteins includes several glycine rich proteins as well as two nodulins 16 and 24. The family also contains proteins that are induced in response to various stresses.
C177R053	GTP-binding nuclear protein Ran	44072	Q9VZ23
C198R047	GTP-binding protein 128up	36288	P32234
C231R158	Haloacid dehalogenase-like hydrolase domain-containing protein 1A	8226	Q08623
C108R161	HAUS augmin-like complex subunit 1		Q9R0A8
C251R046	HCF C-terminal chain 6		P51611
C192R161	Heat shock 70 kDa protein 4L	18415	P48722
C219R057	Heat shock 70 kDa protein cognate 4		Q9U639
C145R112	Heat shock 70 kDa protein cognate 4		Q9U639
C137R111	Heparan sulfate 2-O-sulfotransferase pipe		Q86BJ3
C241R106	Heparan sulfate N-sulfotransferase	38736	Q9V3L1
C248R060	Histone H3.3 sp|Q5E9F8.3|H33_BOVIN RecName: Full=Histone H3.3 sp|Q6P823.3|H33_XENTR RecName: Full=Histone H3.3 sp|Q6PI20.3|H33_DANRE RecName: Full=Histone H3.3 sp|Q6PI79.3|H33_XENLA RecName: Full=Histone H3.3	117056	P84245
C209R152	Histone-lysine N-methyltransferase SETD7	436729	Q6DHG0
C148R131	Importin subunit alpha-4	16649	O35343
C036R001	Importin-13	424573	Q5ZIC8
C111R088	Importin-13	424573	Q5ZIC8
C201R119	Importin-13	100172927	Q5R974
C208R123	Importin-13	100172927	Q5R974
C085R011	Importin-5	70572	Q8BKC5
C179R095	Importin-7	233726	Q9EPL8
C217R028	Influenza virus NS1A-binding protein homolog	446327	Q6DFU2
C118R043	Inner nuclear membrane protein Man1	380664	Q9WU40
C261R108	Inositol monophosphatase 3	242291	Q80V26
C246R048	Integrator complex subunit 12		Q8WNV2
C192R117	Integrator complex subunit 12		Q8WNV2
C030R073	Integrin alpha-PS2 light chain	32661	P12080
C225R101	Integrin alpha-PS2 light chain	32661	P12080
C237R091	Interleukin enhancer-binding factor 3	84472	Q9JIL3
C199R018	La-related protein	53567	Q9VAW5
C186R063	Leucine-rich repeat and WD repeat-containing protein 1	71735	Q8BUI3
C250R013	Leucine-rich repeat-containing protein 20	216011	Q8CI70
C198R051	Leucine-rich repeat-containing protein 20	216011	Q8CI70
C156R093	LIN1-like protein	34432	Q9VKV5
C225R153	LIN1-like protein	34432	Q9VKV5
C195R069	Lipase_3, Lipase (class 3). Lipases are esterases that can hydrolyze long-chain acyl-triglycerides into di- and monoglycerides, glycerol, and free fatty acids at a water/lipid interface. A typical feature of lipases is "interfacial activation," the process of becoming active at the lipid/water interface, although several examples of lipases have been identified that do not undergo interfacial act…
C210R041	Long-chain-fatty-acid--CoA ligase ACSBG2	379181	Q7ZYC4
C203R001	Low affinity cationic amino acid transporter 2	6542	P52569
C173R132	Low choriolytic enzyme	100049451	P31579
C219R116	LPD_N, Lipoprotein N-terminal Domain.
C181R060	Lymphoid-specific helicase		Q9NRZ9
C187R025	Membrane magnesium transporter 1-B	779315	Q05AU4
C077R146	Mesoderm induction early response protein 1		Q5REE1
C217R019	Methylcrotonoyl-CoA carboxylase beta chain, mitochondrial	8618230	Q8T2J9
C197R024	Methylcrotonoyl-CoA carboxylase beta chain, mitochondrial	8618230	Q8T2J9
C215R089	Methyltransf_11, Methyltransferase domain. Members of this family are SAM dependent methyltransferases.
C240R079	Mitochondrial glutamate carrier 1	100172007	Q5RD81
C212R158	mRNA-decapping enzyme 1B	100174754	Q5R413
C174R042	Myophilin		Q24799
C170R104	Myophilin		Q24799
C202R070	Myosin regulatory light chain 2	778518	Q1HPS0
C167R099	N-acylneuraminate cytidylyltransferase		P69060
C213R083	NADH dehydrogenase [ubiquinone] 1 alpha subcomplex assembly factor 3	448535	Q6DFN1
C146R148	NADH-ubiquinone oxidoreductase chain 5	807915	Q34947
C242R018	NADP-dependent malic enzyme		P28227
C183R046	ND2, NADH dehydrogenase subunit 2; Provisional.
C185R087	ND2, NADH dehydrogenase subunit 2; Provisional.
C262R027	Neural-cadherin	35070	O15943
C217R137	Nodal modulator 1	23420	Q15155
C180R155	Nuclear cap-binding protein subunit 1	5572517	Q16UN6
C217R090	Nuclear pore complex protein Nup107	57122	P57740
C193R111	Nuclear valosin-containing protein-like	4931	O15381
C249R145	Nucleolar phosphoprotein p130	9221	Q14978
C031R030	ODC_AZ, Ornithine decarboxylase antizyme. This family consists of ornithine decarboxylase antizyme proteins. The polyamine biosynthetic enzyme ornithine decarboxylase (ODC) is degraded by the 26 S proteasome via a ubiquitin-independent pathway. Its degradation is greatly accelerated by association with the polyamine-induced regulatory protein antizyme 1 (AZ1).
C151R043	ODC_AZ, Ornithine decarboxylase antizyme. This family consists of ornithine decarboxylase antizyme proteins. The polyamine biosynthetic enzyme ornithine decarboxylase (ODC) is degraded by the 26 S proteasome via a ubiquitin-independent pathway. Its degradation is greatly accelerated by association with the polyamine-induced regulatory protein antizyme 1 (AZ1).
C152R162	ODC_AZ, Ornithine decarboxylase antizyme. This family consists of ornithine decarboxylase antizyme proteins. The polyamine biosynthetic enzyme ornithine decarboxylase (ODC) is degraded by the 26 S proteasome via a ubiquitin-independent pathway. Its degradation is greatly accelerated by association with the polyamine-induced regulatory protein antizyme 1 (AZ1).
C079R124	Ornithine decarboxylase antizyme	18245	P54369
C056R162	Ornithine decarboxylase antizyme	18245	P54369
C193R149	Oxysterol-binding protein 1	5007	P22059
C064R009	Paired amphipathic helix protein Sin3a	25942	Q96ST3
C201R061	PAT1, Topoisomerase II-associated protein PAT1. Members of this family are necessary for accurate chromosome transmission during cell division.
C150R011	PERQ amino acid-rich with GYF domain-containing protein CG11148	43842	Q7KQM6
C085R013	Phosphatidylinositol 4-kinase type 2-alpha	406667	Q6PE18
C218R026	Phosphatidylinositol 4-kinase type 2-alpha	406667	Q6PE18
C196R149	Phospholipase D alpha 2	841689	Q9SSQ9
C209R064	Phospholipid hydroperoxide glutathione peroxidase, mitochondrial		Q32QL6
C115R092	Plasma kallikrein light chain	533547	Q2KJ63
C244R123	Plasma kallikrein light chain	533547	Q2KJ63
C242R112	Polyadenylate-binding protein 2	8106	Q86U42
C090R141	Polyadenylate-binding protein 2	8106	Q86U42
C034R034	Polyadenylate-binding protein-interacting protein 1	380223	Q7ZYB4
C098R036	Pre-mRNA-splicing factor ISY1 homolog	362394	Q6AYB3
C212R044	Probable 39S ribosomal protein L24, mitochondrial	4817158	Q29MA5
C259R096	Probable adenylate kinase isoenzyme F38B2.4	181317	Q20140
C090R131	Probable histone-lysine N-methyltransferase ASH1L	55870	Q9NR48
C207R133	Probable histone-lysine N-methyltransferase ASH1L	55870	Q9NR48
C121R092	Probable tyrosine-protein phosphatase F54C8.4	176323	P34442
C140R152	Probable Xaa-Pro aminopeptidase 3	100174489	Q5R9W8
C168R058	Programmed cell death protein 4	64031	Q9JID1
C220R005	Proline dehydrogenase, mitochondrial		Q04499
C079R030	Proline dehydrogenase, mitochondrial		Q04499
C179R159	Prostaglandin E synthase 2	799964	Q7ZUC7
C161R067	Proteasome activator complex subunit 4	23198	Q14997
C044R006	Protein apterous	35509	P29673
C216R082	Protein argonaute-2	239528	Q8CJG0
C242R105	Protein disulfide-isomerase 2	180724	Q17770
C230R095	Protein fem-1 homolog A-A	14154	Q9Z2G1
C173R086	Protein kinase C iota type	117507	Q90XF2
C228R114	Protein kinase C iota type	117507	Q90XF2
C187R132	Protein LSM14 homolog A	100173930	Q5R4R4
C111R068	Protein lunapark	69605	Q7TQ95
C191R134	Protein NDRG3	57446	Q9UGV2
C180R045	Protein ovo		P51521
C241R085	Protein RCC2 homolog	406455	Q6NYE2
C196R100	Protein RCC2 homolog	406455	Q6NYE2
C260R117	Protein RER1 sp|Q498C8.1|RER1_RAT RecName: Full=Protein RER1	67830	Q9CQU3
C231R094	Protein rtcB	947929	P46850
C029R053	Protein translation factor SUI1 homolog	1277069	P42678
C152R117	Protein transport protein Sec24C	9632	P53992
C017R031	Protein TRI1	855273	Q05024
C205R169	Protein TRI1	855273	Q05024
C203R034	Proton-coupled amino acid transporter 4	445866	Q4KL91
C131R077	Proton-coupled amino acid transporter 4	445866	Q4KL91
C256R118	Putative alpha-L-fucosidase	189173	P49713
C027R116	Putative epidermal cell surface receptor	40861	Q04164
C210R083	Putative tricarboxylate transport protein, mitochondrial	176398	P34519
C226R136	Pyridoxal kinase	833763	Q8W1X2
C156R099	Pyridoxine-5-phosphate oxidase	512573	Q5E9K3
C247R007	Pyruvate kinase	42620	O62619
C190R026	Queuine tRNA-ribosyltransferase subunit qtrtd1		Q7ZVJ6
C134R117	Quinone oxidoreductase	100173920	Q5R4S7
C229R044	Rab GDP dissociation inhibitor alpha	281188	P21856
C248R142	Rab proteins geranylgeranyltransferase component A 1		Q9QXG2
C187R154	RAC serine/threonine-protein kinase	41957	Q8INB9
C238R110	Ran-binding protein 10	793293	Q1LUS8
C206R164	Ras-related GTP-binding protein A	10670	Q7L523
C214R017	Ras-related protein Rab-3	36127	P25228
C037R097	Ras-related protein Rab-40C		Q96S21
C263R136	Ras-related protein Rab-40C		Q96S21
C157R119	Ras-related protein Rab-4B	445498	Q68EK7
C175R074	Ras-related protein Rab-7a	29448	P09527
C234R102	Reticulon-4-interacting protein 1 homolog, mitochondrial	393323	Q7T3C7
C111R126	Rho GTPase-activating protein 68F	39385	Q9VTU3
C190R066	Rhomboid domain-containing protein 1	84236	Q8TEB9
C247R005	Ribose-5-phosphate isomerase	19895	P47968
C157R017	Ribosome biogenesis regulatory protein homolog	297784	A1A5P2
C114R017	Ribulose-phosphate 3-epimerase	100173655	Q5R5Y2
C181R162	Ribulose-phosphate 3-epimerase	6120	Q96AT9
C215R017	RING finger protein 185	416965	Q5ZIR9
C243R114	RNA-binding protein 1	41294	Q02427
C222R052	S-adenosylmethionine synthetase	48552	P40320
C147R112	S-adenosylmethionine synthetase	48552	P40320
C196R083	Sarcoplasmic calcium-binding protein, beta chain		P02635
C263R153	Sarcoplasmic calcium-binding protein, beta chain		P02635
C247R152	Sarcosine dehydrogenase, mitochondrial	114123	Q64380
C150R167	Sarcosine dehydrogenase, mitochondrial	114123	Q64380
C157R085	Scavenger receptor class B member 1	20778	Q61009
C227R146	Selenide, water dikinase	36587	O18373
C212R026	Semaphorin-2A		Q9XZC8
C161R162	Serine proteinase stubble catalytic chain	41958	Q05319
C077R166	Serine proteinase stubble catalytic chain	41958	Q05319
C247R167	Serine/threonine-protein kinase grp	34993	O61661
C171R047	Serine/threonine-protein kinase MARK2	60328	O08679
C186R155	Serine/threonine-protein kinase RIO1	71340	Q922Q2
C222R007	Serine/threonine-protein phosphatase 2A regulatory subunit B	100009404	Q28717
C178R036	SH3 and multiple ankyrin repeat domains protein 2	734458	Q52KW0
C222R094	Signal transducer and activator of transcription 5B	6777	P51692
C128R036	Sodium-dependent phosphate transport protein 2B	10568	O95436
C207R047	Sorting nexin-6	100173633	Q5R613
C181R105	Spectrin beta chain	32746	Q00963
C197R142	Sperm-associated antigen 7 homolog	394100	Q7SYJ9
C016R148	SPRY domain-containing SOCS box protein 1	504407	Q5E9X6
C225R014	Steroidogenic acute regulatory protein, mitochondrial	100009707	O46689
C112R165	SUMO-conjugating enzyme UBC9-B	114445	Q9DDJ0
C245R066	Surfeit locus protein 6 homolog	42370	Q9VDS6
C118R060	Survival of motor neuron-related-splicing factor 30	572679	Q7ZV80
C246R095	Survival of motor neuron-related-splicing factor 30	572679	Q7ZV80
C128R082	Sushi, von Willebrand factor type A, EGF and pentraxin domain-containing protein 1		Q4LDE5
C085R073	SWIB, SWIB/MDM2 domain. This family includes the SWIB domain and the MDM2 domain. The p53-associated protein (MDM2) is an inhibitor of the p53 tumour suppressor gene binding the transactivation domain and down regulating the ability of p53 to activate transcription. This family contains the p53 binding domain of MDM2.
C058R096	SWIB, SWIB/MDM2 domain. This family includes the SWIB domain and the MDM2 domain. The p53-associated protein (MDM2) is an inhibitor of the p53 tumour suppressor gene binding the transactivation domain and down regulating the ability of p53 to activate transcription. This family contains the p53 binding domain of MDM2.
C176R142	SWIB, SWIB/MDM2 domain. This family includes the SWIB domain and the MDM2 domain. The p53-associated protein (MDM2) is an inhibitor of the p53 tumour suppressor gene binding the transactivation domain and down regulating the ability of p53 to activate transcription. This family contains the p53 binding domain of MDM2.
C170R116	T-complex protein 1 subunit epsilon	22948	P48643
C259R071	Tetraspanin-1		Q4R7W6
C038R013	Tetraspanin-17	509386	Q58DN3
C210R106	Tetraspanin-17	509386	Q58DN3
C218R169	Tetraspanin-5	538668	Q17QJ5
C190R046	Thiamine-triphosphatase	105663	Q8JZL3
C108R120	Threonine aspartase subunit beta	75812	Q8R1G1
C143R103	Titin		Q9I7U4
C209R013	TMA7, Translation machinery associated TMA7. TMA7 plays a role in protein translation. Deletions of the TMA7 gene results in altered protein synthesis rates.
C170R043	Transcription elongation factor SPT5	100174081	Q5R405
C048R052	Transcription elongation factor SPT5	100174081	Q5R405
C208R076	Transcription elongation factor SPT5	100174081	Q5R405
C217R038	Transcription initiation protein SPT3 homolog	8464	O75486
C038R124	Translation initiation factor eIF-2B subunit gamma	8891	Q9NR50
C201R169	Translocating chain-associated membrane protein 1-like 1	446460	Q6DED0
C174R041	Transmembrane 9 superfamily member 2	306197	Q66HG5
C215R043	Transmembrane 9 superfamily member 2	306197	Q66HG5
C207R129	Transmembrane 9 superfamily member 2	68059	P58021
C058R025	Transmembrane 9 superfamily member 3	56889	Q9HD45
C004R026	Transmembrane 9 superfamily member 3	56889	Q9HD45
C197R030	Transmembrane 9 superfamily member 3	56889	Q9HD45
C230R142	Transmembrane 9 superfamily member 3	56889	Q9HD45
C217R133	Transmembrane protein 164	209497	Q6PHN7
C192R118	Transmembrane protein 63A	208795	Q91YT8
C139R091	Transmembrane protein C9orf5	23731	Q9H330
C076R153	Troponin T		Q9XZ71
C123R081	Tubulin beta chain		P11833
C100R151	Tubulin beta chain		O44388
C191R080	Tubulin beta-1 chain		O17449
C196R005	Tubulin polyglutamylase TTLL4	67534	Q80UG8
C105R069	Tumor suppressor candidate 2	80385	Q9WVF8
C246R070	Ubiquitin domain-containing protein UBFD1		O14562
C084R109	Ubiquitin domain-containing protein UBFD1		O14562
C159R036	Ubiquitin sp|P63051.1|UBIQ_FELCA RecName: Full=Ubiquitin sp|Q865C5.2|UBIQ_CAMDR RecName: Full=Ubiquitin sp|Q867C2.2|UBIQ_GORGO RecName: Full=Ubiquitin sp|Q867C3.2|UBIQ_PANTR RecName: Full=Ubiquitin sp|Q867C4.2|UBIQ_PONPY RecName: Full=Ubiquitin sp|Q8MKD1.2|UBIQ_HORSE RecName: Full=Ubiquitin sp|P62974.1|UBIQ_PIG RecName: Full=Ubiquitin sp|P62989.1|UBIQ_RAT RecName: Full=Ubiquitin sp|P62972.1|UBIQ_…	403722; 612529	P63049
C240R116	Ubiquitin-conjugating enzyme E2 C	444775	P56616
C093R004	Ubiquitin-conjugating enzyme E2 L3	7332	P68036
C231R040	Ubiquitin-conjugating enzyme E2 L3	7332	P68036
C093R132	Ubiquitin-conjugating enzyme E2 Q2	92912	Q8WVN8
C211R036	UDP-glucose:glycoprotein glucosyltransferase 1	171129	Q9JLA3
C188R113	UDP-glucose:glycoprotein glucosyltransferase 1	171129	Q9JLA3
C207R090	Unc-112-related protein	38488	Q9VZI3
C170R058	Uncharacterized protein C2orf79 homolog	617088	Q3SZ85
C124R066	Uncharacterized protein F54F2.2, isoform a	176237	P34447
C082R139	Uncharacterized protein F54F2.2, isoform a	176237	P34447
C192R103	Uncharacterized protein KIAA1143 homolog	66202	Q8K039
C110R001	UNKNOWN
C173R001	UNKNOWN
C105R003	UNKNOWN
C180R003	UNKNOWN
C034R004	UNKNOWN
C236R004	UNKNOWN
C234R005	UNKNOWN
C191R006	UNKNOWN
C035R007	UNKNOWN
C160R008	UNKNOWN
C196R008	UNKNOWN
C115R009	UNKNOWN
C024R010	UNKNOWN
C175R010	UNKNOWN
C145R011	UNKNOWN
C158R012	UNKNOWN
C172R012	UNKNOWN
C193R012	UNKNOWN
C016R014	UNKNOWN
C036R014	UNKNOWN
C023R015	UNKNOWN
C116R015	UNKNOWN
C057R016	UNKNOWN
C180R016	UNKNOWN
C084R017	UNKNOWN
C226R017	UNKNOWN
C095R019	UNKNOWN
C165R019	UNKNOWN
C206R020	UNKNOWN
C225R021	UNKNOWN
C027R022	UNKNOWN
C142R022	UNKNOWN
C193R022	UNKNOWN
C154R024	UNKNOWN
C209R025	UNKNOWN
C225R026	UNKNOWN
C255R026	UNKNOWN
C165R028	UNKNOWN
C202R028	UNKNOWN
C262R028	UNKNOWN
C142R029	UNKNOWN
C222R029	UNKNOWN
C248R029	UNKNOWN
C251R030	UNKNOWN
C255R031	UNKNOWN
C206R033	UNKNOWN
C063R035	UNKNOWN
C110R035	UNKNOWN
C263R035	UNKNOWN
C089R036	UNKNOWN
C144R036	UNKNOWN
C261R036	UNKNOWN
C150R037	UNKNOWN
C189R037	UNKNOWN
C127R039	UNKNOWN
C096R040	UNKNOWN
C198R040	UNKNOWN
C206R040	UNKNOWN
C083R041	UNKNOWN
C159R041	UNKNOWN
C107R042	UNKNOWN
C104R043	UNKNOWN
C140R044	UNKNOWN
C174R044	UNKNOWN
C022R045	UNKNOWN
C061R045	UNKNOWN
C163R046	UNKNOWN
C256R046	UNKNOWN
C230R048	UNKNOWN
C233R048	UNKNOWN
C095R049	UNKNOWN
C201R049	UNKNOWN
C213R051	UNKNOWN
C212R052	UNKNOWN
C046R055	UNKNOWN
C186R059	UNKNOWN
C242R059	UNKNOWN
C144R060	UNKNOWN
C156R061	UNKNOWN
C201R062	UNKNOWN
C258R062	UNKNOWN
C169R063	UNKNOWN
C178R063	UNKNOWN
C001R064	UNKNOWN
C181R064	UNKNOWN
C265R064	UNKNOWN
C253R067	UNKNOWN
C140R072	UNKNOWN
C228R072	UNKNOWN
C006R073	UNKNOWN
C082R074	UNKNOWN
C184R074	UNKNOWN
C195R074	UNKNOWN
C173R076	UNKNOWN
C207R077	UNKNOWN
C167R079	UNKNOWN
C183R079	UNKNOWN
C223R080	UNKNOWN
C261R080	UNKNOWN
C180R082	UNKNOWN
C193R083	UNKNOWN
C121R085	UNKNOWN
C131R085	UNKNOWN
C214R085	UNKNOWN
C070R086	UNKNOWN
C245R086	UNKNOWN
C113R088	UNKNOWN
C161R089	UNKNOWN
C028R090	UNKNOWN
C108R090	UNKNOWN
C166R090	UNKNOWN
C250R092	UNKNOWN
C108R093	UNKNOWN
C090R095	UNKNOWN
C248R096	UNKNOWN
C190R097	UNKNOWN
C243R097	UNKNOWN
C038R099	UNKNOWN
C065R099	UNKNOWN
C239R099	UNKNOWN
C243R099	UNKNOWN
C186R103	UNKNOWN
C060R105	UNKNOWN
C198R105	UNKNOWN
C252R105	UNKNOWN
C149R106	UNKNOWN
C200R108	UNKNOWN
C204R108	UNKNOWN
C251R109	UNKNOWN
C052R110	UNKNOWN
C028R112	UNKNOWN
C258R112	UNKNOWN
C084R113	UNKNOWN
C017R115	UNKNOWN
C184R115	UNKNOWN
C254R115	UNKNOWN
C261R115	UNKNOWN
C263R115	UNKNOWN
C115R116	UNKNOWN
C146R123	UNKNOWN
C137R124	UNKNOWN
C244R124	UNKNOWN
C071R125	UNKNOWN
C132R125	UNKNOWN
C171R125	UNKNOWN
C234R125	UNKNOWN
C102R126	UNKNOWN
C105R127	UNKNOWN
C093R128	UNKNOWN
C181R128	UNKNOWN
C199R128	UNKNOWN
C161R129	UNKNOWN
C212R129	UNKNOWN
C035R130	UNKNOWN
C057R130	UNKNOWN
C089R131	UNKNOWN
C217R131	UNKNOWN
C097R133	UNKNOWN
C223R133	UNKNOWN
C226R134	UNKNOWN
C029R135	UNKNOWN
C136R135	UNKNOWN
C169R136	UNKNOWN
C230R137	UNKNOWN
C051R139	UNKNOWN
C145R139	UNKNOWN
C173R139	UNKNOWN
C083R140	UNKNOWN
C189R142	UNKNOWN
C067R143	UNKNOWN
C239R145	UNKNOWN
C228R146	UNKNOWN
C146R147	UNKNOWN
C195R149	UNKNOWN
C212R149	UNKNOWN
C221R150	UNKNOWN
C240R151	UNKNOWN
C226R152	UNKNOWN
C160R153	UNKNOWN
C058R155	UNKNOWN
C249R155	UNKNOWN
C256R157	UNKNOWN
C252R158	UNKNOWN
C166R159	UNKNOWN
C177R159	UNKNOWN
C223R159	UNKNOWN
C230R159	UNKNOWN
C118R160	UNKNOWN
C196R161	UNKNOWN
C089R162	UNKNOWN
C096R164	UNKNOWN
C116R164	UNKNOWN
C218R164	UNKNOWN
C085R165	UNKNOWN
C116R165	UNKNOWN
C102R167	UNKNOWN
C152R167	UNKNOWN
C077R168	UNKNOWN
C058R169	UNKNOWN
C087R170	UNKNOWN
C154R170	UNKNOWN
C074R021	Upstream activation factor subunit UAF30	854470	Q08747
C019R154	Upstream activation factor subunit UAF30	854470	Q08747
C118R101	Uracil phosphoribosyltransferase	404623	Q6NYU7
C236R053	Vacuolar protein sorting-associated protein 4B	20479	P46467
C203R065	Vesicular integral-membrane protein VIP36	10960	Q12907
C248R136	Viral IAP-associated factor homolog	39364	Q8MR62
C073R064	V-type proton ATPase subunit C		Q9U5N1
C107R139	V-type proton ATPase subunit D		Q9U0S4
C073R168	V-type proton ATPase subunit D		Q9U0S4
C011R121	V-type proton ATPase subunit E		P31402
C241R158	WD repeat and FYVE domain-containing protein 3		Q8IZQ1
C091R043	WD repeat-containing protein 13	100171581	Q5RF24
C014R072	WD repeat-containing protein 55 homolog	6501174	B3M1G0
C224R125	WD repeat-containing protein 55 homolog	6501174	B3M1G0
C127R034	Xaa-Pro dipeptidase	5184	P12955
C159R049	YTH domain-containing protein 1	91746	Q96MU7
C058R138	zf-LITAF-like, LITAF-like zinc finger domain. Members of this family are usually short proteins (<300 residues) with the motif C-XX-C- separated from a more C-terminal cysteine-rich motif HX-C(P)X-C-X4-G-R by a variable region of usually 25-30 (hydrophobic) residues. This domain was first identified in LPS-induced tumour necrosis alpha factor (LITAF) which is produced in mammalian cells after bei…
C222R167	zf-LITAF-like, LITAF-like zinc finger domain. Members of this family are usually short proteins (<300 residues) with the motif C-XX-C- separated from a more C-terminal cysteine-rich motif HX-C(P)X-C-X4-G-R by a variable region of usually 25-30 (hydrophobic) residues. This domain was first identified in LPS-induced tumour necrosis alpha factor (LITAF) which is produced in mammalian cells after bei…
C030R056	Zinc carboxypeptidase A 1	34297	Q9VL86
C008R148	Zinc carboxypeptidase A 1	34297	Q9VL86
C076R010	Zinc finger MYND domain-containing protein 11	10771	Q15326
C065R031	Zinc finger RNA-binding protein	321659	Q6PCR6
C204R026	Zinc transporter ZIP1	321324	P59889
C095R136	Zinc/cadmium resistance protein	855284	P20107

## Sheet: (v)gradual_down-g(828)
Spot ID	Description	GeneID	SwissProt Accession
C070R158	26S protease regulatory subunit 6A	29677	Q63569
C204R087	26S protease regulatory subunit 7	399327	P46472
C060R115	26S proteasome non-ATPase regulatory subunit 8	100171816	Q5RE15
C246R153	2-amino-3-ketobutyrate coenzyme A ligase, mitochondrial	23464	O75600
C046R032	2-oxoglutarate dehydrogenase E1 component-like, mitochondrial	55753	Q9ULD0
C096R087	2-oxoisovalerate dehydrogenase subunit alpha, mitochondrial		Q8HXY4
C081R148	39S ribosomal protein L3, mitochondrial	94062	Q99N95
C120R050	39S ribosomal protein L46, mitochondrial	540720	Q3SZ22
C238R008	3-hydroxyacyl-CoA dehydrogenase type-2	281809	O02691
C100R011	3-hydroxyacyl-CoA dehydrogenase type-2	281809	O02691
C100R090	3-hydroxyanthranilate 3,4-dioxygenase	56823	P46953
C079R100	3-ketoacyl-CoA thiolase	459080	Q5R1W7
C003R133	3-ketoacyl-CoA thiolase	459080	Q5R1W7
C099R037	3-oxoacyl-[acyl-carrier-protein] reductase	897230	Q9X248
C255R079	3-oxoacyl-[acyl-carrier-protein] reductase	897230	Q9X248
C009R121	3-oxoacyl-[acyl-carrier-protein] reductase	897230	Q9X248
C099R018	40S ribosomal protein S13 sp|Q6ITC7.3|RS13_CHICK RecName: Full=40S ribosomal protein S13 sp|P62278.2|RS13_RAT RecName: Full=40S ribosomal protein S13 sp|P62301.2|RS13_MOUSE RecName: Full=40S ribosomal protein S13 sp|Q56JX8.3|RS13_BOVIN RecName: Full=40S ribosomal protein S13	6207	P62277
C181R147	40S ribosomal protein S16	37580	Q9W237
C114R146	40S ribosomal protein S17	39088	P17704
C173R023	40S ribosomal protein S2 sp|P25444.3|RS2_MOUSE RecName: Full=40S ribosomal protein S2	83789	P27952
C042R099	40S ribosomal protein S2 sp|P25444.3|RS2_MOUSE RecName: Full=40S ribosomal protein S2	83789	P27952
C082R062	40S ribosomal protein S30 sp|P62867.1|RS30_MUSSI RecName: Full=40S ribosomal protein S30 sp|P62863.1|RS30_PIG RecName: Full=40S ribosomal protein S30 sp|P62864.1|RS30_RAT RecName: Full=40S ribosomal protein S30 sp|P62860.1|RS30_CRIGR RecName: Full=40S ribosomal protein S30 sp|P62861.1|RS30_HUMAN RecName: Full=40S ribosomal protein S30 sp|P62862.1|RS30_MOUSE RecName: Full=40S ribosomal protein S30…		P62866
C159R028	40S ribosomal protein SA		Q0PXX8
C047R134	40S ribosomal protein SA		Q0PXX8
C086R012	4-hydroxyphenylpyruvate dioxygenase	29531	P32755
C220R168	4-hydroxyphenylpyruvate dioxygenase	29531	P32755
C072R060	60S ribosomal protein L10a	81729	P62907
C168R077	60S ribosomal protein L10a	81729	P62907
C042R115	60S ribosomal protein L10a	81729	P62907
C184R022	60S ribosomal protein L12 sp|P61866.1|RL12_CAEEL RecName: Full=60S ribosomal protein L12	8576231	P61865
C239R162	60S ribosomal protein L13	378961	Q90Z10
C132R042	60S ribosomal protein L17		A8CAG3
C022R150	60S ribosomal protein L27a	397938	P47830
C086R040	60S ribosomal protein L30		P58375
C012R096	60S ribosomal protein L30		P58375
C045R151	60S ribosomal protein L30		P58374
C249R018	60S ribosomal protein L31 sp|Q9GP16.1|RL31_HELVI RecName: Full=60S ribosomal protein L31		Q7KF90
C168R088	60S ribosomal protein L38		Q4GX87
C121R025	60S ribosome subunit biogenesis protein NIP7 homolog	553616	Q503P2
C223R029	60S ribosome subunit biogenesis protein NIP7 homolog	553616	Q503P2
C126R017	Acyl-CoA-binding domain-containing protein 7	414149	Q8N6N7
C143R014	Adenylate kinase	6422599	B3QS41
C023R024	Adenylate kinase	6422599	B3QS41
C130R026	AKT-interacting protein	415720	Q5ZJJ5
C186R067	Alkaline phosphatase		P83456
C103R096	Alpha-1,3-mannosyltransferase ALG2	56737	Q9DBE8
C105R137	Alpha-actinin-3	11474	O88990
C122R161	Alpha-actinin-3	11474	O88990
C264R093	Ammonium transporter Rh type B-B	447041	Q6DCG4
C057R148	Ammonium transporter Rh type B-B	447041	Q6DCG4
C140R036	Ammonium transporter Rh type C	733644	Q19KI0
C065R149	Ammonium transporter Rh type C	733644	Q19KI0
C245R040	Angiogenic factor with G patch and FHA domains 1	55109	Q8N302
C188R161	Asparagine-linked glycosylation protein 11 homolog		Q2TAA5
C259R032	ATP synthase lipid-binding protein, mitochondrial	540176	Q3ZC75
C189R066	ATP synthase subunit b, mitochondrial	39143	Q94516
C045R124	ATP synthase subunit O, mitochondrial	41845	Q24439
C076R089	ATP-binding cassette sub-family B member 8, mitochondrial	548340	Q56A55
C219R153	ATP-binding cassette sub-family B member 8, mitochondrial	548340	Q56A55
C014R057	ATP-binding cassette sub-family E member 1	6059	P61221
C127R088	ATP-binding cassette sub-family E member 1	6059	P61221
C238R021	Atrophin-1, Atrophin-1 family. Atrophin-1 is the protein product of the dentatorubral-pallidoluysian atrophy (DRPLA) gene. DRPLA OMIM:125370 is a progressive neurodegenerative disorder. It is caused by the expansion of a CAG repeat in the DRPLA gene on chromosome 12p. This results in an extended polyglutamine region in atrophin-1, that is thought to confer toxicity to the protein, possibly throug…
C037R044	Autophagy-related protein 16-1	77040	Q8C0J2
C119R010	Beta-galactoside alpha-2,6-sialyltransferase 2		Q701R0
C196R066	Beta-galactoside alpha-2,6-sialyltransferase 2		Q701R0
C230R010	BTB/POZ domain-containing protein KCTD10	330171	Q922M3
C108R119	BTB/POZ domain-containing protein KCTD10	330171	Q922M3
C160R022	BTB/POZ domain-containing protein TNFAIP1	417672	Q5F3E8
C086R145	BTB/POZ domain-containing protein TNFAIP1	417672	Q5F3E8
C081R049	Calcium channel flower	6493245	B3M9W1
C016R093	Calcium channel flower	6493245	B3M9W1
C081R036	Calreticulin	41166	P29413
C101R018	cAMP-regulated phosphoprotein 19	768853	Q5ZLY8
C134R034	cAMP-regulated phosphoprotein 19	768853	Q5ZLY8
C097R061	cAMP-regulated phosphoprotein 19	768853	Q5ZLY8
C020R104	cAMP-regulated phosphoprotein 19	768853	Q5ZLY8
C101R091	Candida_ALS, Candida agglutinin-like protein (ALS). This family consists of several agglutinin-like proteins from different Candida species. ALS genes of Candida albicans encode a family of cell-surface glycoproteins with a three-domain structure. Each Als protein has a relatively conserved N-terminal domain, a central domain consisting of a tandemly repeated motif, and a serine-threonine-rich C-…
C184R041	Carboxypeptidase B		P04069
C139R069	Carboxypeptidase B		P04069
C043R092	CDGSH iron sulfur domain-containing protein 2 homolog	43459	Q9VAM6
C119R012	Cell differentiation protein RCD1 homolog	9125	Q92600
C249R031	Cell differentiation protein RCD1 homolog	9125	Q92600
C193R067	Cell differentiation protein RCD1 homolog	9125	Q92600
C254R096	Cell differentiation protein RCD1 homolog	9125	Q92600
C033R012	Cell division cycle 2-like protein kinase 5	8621	Q14004
C148R006	Chitin_bind_4, Insect cuticle protein. Many insect cuticular proteins include a 35-36 amino acid motif known as the R&R consensus. The extensive conservation of this region led to the suggestion that it functions to bind chitin. Provocatively, it has no sequence similarity to the well-known cysteine-containing chitin-binding domain found in chitinases and some peritrophic membrane proteins. Chiti…
C014R045	Chitin_bind_4, Insect cuticle protein. Many insect cuticular proteins include a 35-36 amino acid motif known as the R&R consensus. The extensive conservation of this region led to the suggestion that it functions to bind chitin. Provocatively, it has no sequence similarity to the well-known cysteine-containing chitin-binding domain found in chitinases and some peritrophic membrane proteins. Chiti…
C169R047	Chitin_bind_4, Insect cuticle protein. Many insect cuticular proteins include a 35-36 amino acid motif known as the R&R consensus. The extensive conservation of this region led to the suggestion that it functions to bind chitin. Provocatively, it has no sequence similarity to the well-known cysteine-containing chitin-binding domain found in chitinases and some peritrophic membrane proteins. Chiti…
C134R092	Chitin_bind_4, Insect cuticle protein. Many insect cuticular proteins include a 35-36 amino acid motif known as the R&R consensus. The extensive conservation of this region led to the suggestion that it functions to bind chitin. Provocatively, it has no sequence similarity to the well-known cysteine-containing chitin-binding domain found in chitinases and some peritrophic membrane proteins. Chiti…
C232R128	Chitin_bind_4, Insect cuticle protein. Many insect cuticular proteins include a 35-36 amino acid motif known as the R&R consensus. The extensive conservation of this region led to the suggestion that it functions to bind chitin. Provocatively, it has no sequence similarity to the well-known cysteine-containing chitin-binding domain found in chitinases and some peritrophic membrane proteins. Chiti…
C031R150	Chitin_bind_4, Insect cuticle protein. Many insect cuticular proteins include a 35-36 amino acid motif known as the R&R consensus. The extensive conservation of this region led to the suggestion that it functions to bind chitin. Provocatively, it has no sequence similarity to the well-known cysteine-containing chitin-binding domain found in chitinases and some peritrophic membrane proteins. Chiti…
C145R164	Chitin_bind_4, Insect cuticle protein. Many insect cuticular proteins include a 35-36 amino acid motif known as the R&R consensus. The extensive conservation of this region led to the suggestion that it functions to bind chitin. Provocatively, it has no sequence similarity to the well-known cysteine-containing chitin-binding domain found in chitinases and some peritrophic membrane proteins. Chiti…
C145R168	Chitin_bind_4, Insect cuticle protein. Many insect cuticular proteins include a 35-36 amino acid motif known as the R&R consensus. The extensive conservation of this region led to the suggestion that it functions to bind chitin. Provocatively, it has no sequence similarity to the well-known cysteine-containing chitin-binding domain found in chitinases and some peritrophic membrane proteins. Chiti…
C191R051	Chloride intracellular channel exc-4	173314	Q8WQA4
C125R126	Chloride intracellular channel exc-4	173314	Q8WQA4
C220R143	Chloride intracellular channel exc-4	173314	Q8WQA4
C174R164	Chloride intracellular channel exc-4	173314	Q8WQA4
C120R106	Chromobox protein homolog 1	10951	P83916
C125R107	ChtBD2, Chitin-binding domain type 2.
C039R001	Chymotrypsin BI		Q00871
C065R065	Chymotrypsin BI		Q00871
C213R138	Chymotrypsin BI		Q00871
C213R156	Chymotrypsin BI		Q00871
C120R087	CI-B14_5a, NADH:ubiquinone oxidoreductase subunit B14.5a (Complex I-B14.5a). This family contains the eukaryotic NADH:ubiquinone oxidoreductase subunit B14.5a (Complex I-B14.5a) (EC:1.6.5.3). This is approximately 100 residues long, and forms part of a multiprotein complex that resides on the inner mitochondrial membrane. The main function of the complex is the transport of electrons from NADH to…
C052R027	Coatomer subunit beta	114023	P23514
C051R134	COG4805, Uncharacterized protein conserved in bacteria [Function unknown].
C128R025	Coiled-coil domain-containing protein 25	448037	Q6GLE1
C055R164	Collagen alpha-1(IX) chain		P20849
C039R056	Collagen alpha-1(XXII) chain	169044	Q8NFW1
C093R129	Collagen alpha-2(IV) chain		P27393
C180R092	Collagen, Collagen triple helix repeat (20 copies). Members of this family belong to the collagen superfamily. Collagens are generally extracellular structural proteins involved in formation of connective tissue structure. The alignment contains 20 copies of the G-X-Y repeat that forms a triple helix. The first position of the repeat is glycine, the second and third positions can be any residue b…
C138R058	Compound eye opsin BCRH2		Q25158
C170R154	Compound eye opsin BCRH2		Q25158
C098R022	Coronin-6	245982	Q920J3
C188R005	CTD small phosphatase-like protein	408252	Q9PTJ6
C084R060	Cuticle protein 21		P81225
C057R061	Cuticle protein CP14.6		Q94984
C109R064	Cuticle protein CP14.6		Q94984
C121R072	Cuticle protein CP14.6		Q94984
C242R146	Cyclin G-associated kinase	2580	O14976
C043R133	Cyclin-dependent kinase 2-associated protein 2	517206	Q58CN7
C211R014	Cyt_c_Oxidase_VIc, Cytochrome c oxidase subunit VIc. Cytochrome c oxidase (CcO), the terminal oxidase in the respiratory chains of eukaryotes and most bacteria, is a multi-chain transmembrane protein located in the inner membrane of mitochondria and the cell membrane of prokaryotes. It catalyzes the reduction of O2 and simultaneously pumps protons across the membrane. The number of subunits varie…
C105R019	Cytochrome b-c1 complex subunit 2, mitochondrial	7385	P22695
C239R106	Cytochrome b-c1 complex subunit 2, mitochondrial	67003	Q9DB77
C101R169	Cytochrome b-c1 complex subunit 2, mitochondrial	7385	P22695
C114R170	Cytochrome b-c1 complex subunit 2, mitochondrial	67003	Q9DB77
C223R004	Cytochrome c oxidase subunit 5A, mitochondrial	41432	Q94514
C207R024	Cytochrome c oxidase subunit 5A, mitochondrial	41432	Q94514
C254R044	Cytochrome c oxidase subunit 5A, mitochondrial	41432	Q94514
C168R152	Cytochrome c oxidase subunit 5A, mitochondrial	41432	Q94514
C126R125	Cytochrome P450 2J2	1573	P51589
C041R048	Cytoplasmic dynein 1 light intermediate chain 2	100171820	Q5RE09
C145R086	Cytosolic non-specific dipeptidase	66054	Q9D1A2
C040R125	DCN1-like protein 3	446419	Q6DFA1
C026R035	Decaprenyl-diphosphate synthase subunit 1	23590	Q5T2R2
C142R058	Decaprenyl-diphosphate synthase subunit 1	56075	Q33DR2
C218R094	Decaprenyl-diphosphate synthase subunit 1	56075	Q33DR2
C119R111	Decaprenyl-diphosphate synthase subunit 1	23590	Q5T2R2
C231R017	Dehydrogenase/reductase SDR family member 4		Q9GKX2
C209R155	Dehydrogenase/reductase SDR family member 4		Q9GKX2
C113R032	Dihydroorotase		Q91437
C042R029	Dihydropteridine reductase	64192	P11348
C080R060	Dihydropteridine reductase	618084	Q3T0Z7
C029R143	Dihydropteridine reductase	64192	P11348
C055R147	Dihydropteridine reductase	618084	Q3T0Z7
C111R020	Diphthine synthase	508904	Q5E982
C047R070	Diphthine synthase	508904	Q5E982
C091R124	Diphthine synthase	508904	Q5E982
C073R164	DNA polymerase epsilon subunit 2	423567	Q5ZKQ6
C041R042	DNA primase small subunit	5557	P49642
C072R104	DNA-(apurinic or apyrimidinic site) lyase	11792	P28352
C185R007	DnaJ homolog subfamily C member 27	402784	Q6IMK3
C054R047	DUF2211, Predicted membrane protein (DUF2211). Members of this family of predicted and uncharacterised proteins have no known function.
C103R134	DUF2349, Uncharacterized conserved protein (DUF2349). Members of this family of uncharacterised novel proteins have no known function.
C084R031	DUF2363, Uncharacterized conserved protein (DUF2363). This is a region of 120 amino acids of a family of proteins conserved from plants to humans. The function is not known.
C120R018	E3 ubiquitin-protein ligase Smurf1	36999	Q9V853
C112R080	EH domain-containing protein 3	30845	Q9NZN3
C208R125	EH domain-containing protein 3	30845	Q9NZN3
C245R118	Electron transfer flavoprotein subunit alpha, mitochondrial	521892	Q2KJE4
C131R096	Electron transfer flavoprotein subunit beta	100171463	Q5RFK0
C034R055	Elongation factor 1-beta	693119	P29522
C047R113	Enhancer of split mgamma protein	43151	Q01070
C024R064	Enoyl-CoA hydratase, mitochondrial	93747	Q8BH95
C027R166	Enoyl-CoA hydratase, mitochondrial	93747	Q8BH95
C051R004	Ephrin-B1	13641	P52795
C015R093	Estrogen sulfotransferase, testis isoform		P49891
C053R110	Estrogen sulfotransferase, testis isoform		P49891
C022R084	Etoposide-induced protein 2.4 homolog	300514	Q4KM77
C158R090	Etoposide-induced protein 2.4 homolog	300514	Q4KM77
C121R160	Euk_Ferritin, Eukaryotic Ferritin (Euk_Ferritin) domain. Ferritins are the primary iron storage proteins of most living organisms and members of a broad superfamily of ferritin-like diiron-carboxylate proteins. The iron-free (apoferritin) ferritin molecule is a protein shell composed of 24 protein chains arranged in 432 symmetry. Iron storage involves the uptake of iron (II) at the protein shell,…
C035R004	Eukaryotic translation initiation factor 3 subunit G	393974	Q6DRC4
C014R054	Eukaryotic translation initiation factor 3 subunit G	393974	Q6DRC4
C151R131	Eukaryotic translation initiation factor 3 subunit G	393974	Q6DRC4
C027R054	Eukaryotic translation initiation factor 6	3692	P56537
C001R082	Eukaryotic translation initiation factor 6	3692	P56537
C122R101	Eukaryotic translation initiation factor 6	3692	P56537
C064R126	Eukaryotic translation initiation factor 6	3692	P56537
C147R025	Exosome complex exonuclease RRP41	109075	Q921I9
C054R071	Exosome complex exonuclease RRP41	109075	Q921I9
C109R024	Extended synaptotagmin-2	52635	Q3TZZ7
C114R084	Fasciclin-1	42025	P10674
C161R157	Fasciclin-1	42025	P10674
C028R055	F-box/SPRY domain-containing protein 1	6495804	B3MDR0
C054R016	Formimidoyltetrahydrofolate cyclodeaminase	14317	Q91XD4
C011R079	Fructose-1,6-bisphosphatase 1	397038	P00636
C036R099	Fructose-1,6-bisphosphatase 1	397038	P00636
C231R152	Fructose-1,6-bisphosphatase 1	397038	P00636
C127R160	Fructose-1,6-bisphosphatase 1	397038	P00636
C066R107	Fructose-bisphosphate aldolase		P07764
C250R021	Fumarate hydratase, mitochondrial		Q60HF9
C251R144	Fumarate hydratase, mitochondrial		Q60HF9
C120R073	G patch domain and KOW motifs-containing protein	368735	Q90X38
C033R115	G2/mitotic-specific cyclin-B		P24862
C012R161	G2/mitotic-specific cyclin-B		P24862
C266R134	Gamma-aminobutyric acid receptor subunit beta-like	32554	Q08832
C025R137	Gamma-aminobutyric acid receptor subunit beta-like	32554	Q08832
C015R052	Gamma-interferon-inducible lysosomal thiol reductase		P13284
C240R061	GATA-binding factor 3		P23773
C181R115	GATA-binding factor 3		P23773
C102R041	General transcription factor IIH subunit 5	769754	Q5ZKH0
C029R083	Geranylgeranyl transferase type-2 subunit beta	5876	P53611
C035R048	Glutamate-rich WD repeat-containing protein 1	83743	Q9BQ67
C055R146	Glycine receptor subunit alpha-4	14657	Q61603
C024R040	Glycosylasparaginase beta chain		O02467
C034R069	Glycosylasparaginase beta chain		O02467
C116R063	GMP reductase 1	66355	Q9DCZ1
C038R103	GMP reductase 1	66355	Q9DCZ1
C087R150	GRP, Glycine rich protein family. This family of proteins includes several glycine rich proteins as well as two nodulins 16 and 24. The family also contains proteins that are induced in response to various stresses.
C056R167	GRP, Glycine rich protein family. This family of proteins includes several glycine rich proteins as well as two nodulins 16 and 24. The family also contains proteins that are induced in response to various stresses.
C168R066	Guanine nucleotide-binding protein subunit beta-2-like 1		O42249
C136R128	H/ACA ribonucleoprotein complex non-core subunit NAF1	35125	Q9VJ62
C172R015	Headcase short protein	43604	Q9N2M8
C250R106	Heat shock 70 kDa protein 14	534751	Q2YDD0
C125R031	Heat shock 70 kDa protein 4L	22824	O95757
C130R040	Heat shock protein homolog		Q07160
C160R143	Heparan sulfate 2-O-sulfotransferase pipe		Q86BJ3
C167R146	Heparan sulfate 2-O-sulfotransferase pipe		Q86BJ3
C089R068	Hepatocyte growth factor activator long chain	3083	Q04756
C109R074	Hepatocyte growth factor activator long chain	3083	Q04756
C138R170	Histidine-rich protein PFHRP-II		P05227
C111R143	Histone deacetylase complex subunit SAP18	41965	Q9VEX9
C117R101	Histone H2A		P19178
C170R013	Histone H3.2 sp|Q4QRF4.3|H32_DANRE RecName: Full=Histone H3.2 sp|Q28D37.3|H32_XENTR RecName: Full=Histone H3.2 sp|P84227.2|H32_BOVIN RecName: Full=Histone H3.2 sp|P84231.2|H32_ICTBU RecName: Full=Histone H3.2 sp|P84232.2|H32_PORAF RecName: Full=Histone H3.2	318847; 3771723; 3771729; 3771771; 3771792; 3771959; 3772032; 3772149; 3772163; 3772173; 3772189; 3772191; 3772198; 3772231; 3772370; 3772374; 3772421; 3772489; 3772517; 3772518; 3772552; 3772607; 3772619	P02299
C198R086	Hydroxyacyl-coenzyme A dehydrogenase, mitochondrial	113965	Q9WVK7
C123R154	Hydroxyacyl-coenzyme A dehydrogenase, mitochondrial	113965	Q9WVK7
C118R088	Hypodermin-B		P35588
C144R144	Hypodermin-B		P35588
C052R135	Hypoxia up-regulated protein 1		Q566I3
C023R102	Inorganic pyrophosphatase	37922	O77460
C101R060	Interleukin enhancer-binding factor 2 homolog	406517	Q6NZ06
C030R114	Interleukin enhancer-binding factor 2 homolog	406517	Q6NZ06
C194R002	I-set, Immunoglobulin I-set domain.
C024R147	I-set, Immunoglobulin I-set domain.
C115R143	Isocitrate dehydrogenase [NAD] subunit beta, mitochondrial	613338	O77784
C090R157	Isocitrate dehydrogenase [NAD] subunit beta, mitochondrial	613338	O77784
C231R083	Isocitrate dehydrogenase [NADP], mitochondrial	269951	P54071
C115R011	Kazal-type serine protease inhibitor domain-containing protein 1	81621	Q96I82
C131R011	Kazal-type serine protease inhibitor domain-containing protein 1	81621	Q96I82
C230R134	Kazal-type serine protease inhibitor domain-containing protein 1	81621	Q96I82
C124R018	Laps, Learning-associated protein. This is a family of 121-amino acid secretory proteins. Laps functions in the regulation of neuronal cell adhesion and/or movement and synapse attachment. Laps binds to the ApC/EBP (Aplysia CCAAT/enhancer binding protein) promoter and activates the transcription of ApC/EBP mRNA.
C156R046	Laps, Learning-associated protein. This is a family of 121-amino acid secretory proteins. Laps functions in the regulation of neuronal cell adhesion and/or movement and synapse attachment. Laps binds to the ApC/EBP (Aplysia CCAAT/enhancer binding protein) promoter and activates the transcription of ApC/EBP mRNA.
C059R083	Lectin_C, Lectin C-type domain. This family includes both long and short form C-type.
C121R122	Lectin_C, Lectin C-type domain. This family includes both long and short form C-type.
C082R156	Lectin_C, Lectin C-type domain. This family includes both long and short form C-type.
C056R114	Lethal(2)neighbour of tid protein 2		P82149
C129R005	LIX1-like protein	280411	Q8BQ89
C111R057	LIX1-like protein	280411	Q8BQ89
C239R071	Low-density lipoprotein receptor-related protein	172520	Q04833
C118R084	Low-density lipoprotein receptor-related protein 1B		Q9JI18
C116R100	Lysophospholipid acyltransferase 5	14792	Q91V01
C109R162	Lysyl-tRNA synthetase	3735	Q15046
C134R148	Major facilitator superfamily domain-containing protein 5	106073	Q921Y4
C113R001	Maltase 1		O16098
C127R110	Maltase 1		O16098
C068R150	Maltase 1		O16098
C045R115	Mariner transposase Hsmar1	6419	Q53H47
C064R103	MDN1, AAA ATPase containing von Willebrand factor type A (vWA) domain [General function prediction only].
C220R154	Mediator of RNA polymerase II transcription subunit 29	1281934	Q7PUD7
C199R003	Membrane-associated guanylate kinase, WW and PDZ domain-containing protein 1	14924	Q6RHR9
C069R041	Membrane-associated guanylate kinase, WW and PDZ domain-containing protein 1	14924	Q6RHR9
C193R118	Membrane-bound transcription factor site-1 protease	56453	Q9WTZ2
C184R033	Metaxin-2	733591	Q2L969
C262R077	Metaxin-2	733591	Q2L969
C096R053	Methionine aminopeptidase 1	503783	Q4QRK0
C072R134	Methylcrotonoyl-CoA carboxylase beta chain, mitochondrial	78038	Q3ULD5
C174R151	Methylosome protein 50	310769	Q4QR85
C097R002	Methylosome subunit pICln	398038	P54106
C015R005	Methylosome subunit pICln	398038	P54106
C254R041	Methylosome subunit pICln	398038	P54106
C157R072	Methylosome subunit pICln	398038	P54106
C239R136	MFS, The Major Facilitator Superfamily (MFS) is a large and diverse group of secondary transporters that includes uniporters, symporters, and antiporters. MFS proteins facilitate the transport across cytoplasmic or internal membranes of a variety of substrates including ions, sugar phosphates, drugs, neurotransmitters, nucleosides, amino acids, and peptides. They do so using the electrochemical p…
C085R168	MFS, The Major Facilitator Superfamily (MFS) is a large and diverse group of secondary transporters that includes uniporters, symporters, and antiporters. MFS proteins facilitate the transport across cytoplasmic or internal membranes of a variety of substrates including ions, sugar phosphates, drugs, neurotransmitters, nucleosides, amino acids, and peptides. They do so using the electrochemical p…
C246R097	Mitoferrin-1	387000	Q287T7
C213R023	mRNA turnover protein 4 homolog	69902	Q9D0I8
C191R025	mRNA turnover protein 4 homolog	2539913	Q9USZ6
C263R126	mRNA turnover protein 4 homolog	69902	Q9D0I8
C173R149	Muscle M-line assembly protein unc-89		O01761
C086R019	Myosin heavy chain, muscle		P05661
C081R103	Myosin heavy chain, muscle		P05661
C083R150	Myosin regulatory light chain 2	43587	P18432
C079R057	Myosin-2 essential light chain	31474	P54357
C037R153	Myosin-2 essential light chain	31474	P54357
C036R162	N(6)-adenine-specific DNA methyltransferase 1		Q9Y5N5
C004R024	NADH dehydrogenase [ubiquinone] iron-sulfur protein 7, mitochondrial	338079	P42026
C051R066	NADH dehydrogenase [ubiquinone] iron-sulfur protein 7, mitochondrial	338079	P42026
C190R019	NADH-ubiquinone oxidoreductase chain 4	807998	P48914
C006R087	NADH-ubiquinone oxidoreductase chain 4	807998	P48914
C143R098	NADH-ubiquinone oxidoreductase chain 4	806804	P24998
C079R130	NADH-ubiquinone oxidoreductase chain 4	1267421	P34852
C008R120	Negative elongation factor A	42520	Q86NP2
C192R151	Neuroblast differentiation-associated protein AHNAK	79026	Q09666
C184R101	Neuroguidin	395016	Q28IV8
C009R082	Nostrin	115677	Q8IVI9
C098R133	Notchless protein homolog 1	509793	Q58D20
C097R167	N-terminal kinase-like protein	548903	Q28FH2
C197R148	Nuclear inhibitor of protein phosphatase 1	100336	Q8R3G1
C231R164	Nuclear protein localization protein 4 homolog	55666	Q8TAT6
C052R122	Nuclear transcription factor Y subunit beta	396205	P25207
C053R062	Nucleoporin NUP188 homolog	23511	Q5SRE5
C067R127	Nucleoprotein		P26037
C027R144	Nucleoprotein		P26037
C093R021	Nucleoredoxin	553621	Q503L9
C078R008	OCIA domain-containing protein 1	37637	Q9W1X9
C034R074	OCIA domain-containing protein 1	37637	Q9W1X9
C061R094	Organic cation transporter protein	42891	Q9VCA2
C063R031	Orphan sodium- and chloride-dependent neurotransmitter transporter NTT73	281952	Q9XS59
C137R005	p450, Cytochrome P450. Cytochrome P450s are haem-thiolate proteins involved in the oxidative degradation of various compounds. They are particularly well known for their role in the degradation of environmental toxins and mutagens. They can be divided into 4 classes, according to the method by which electrons from NAD(P)H are delivered to the catalytic site. Sequence conservation is relatively lo…
C238R003	Peflin	495978	Q5PQ53
C110R106	Peflin	495978	Q5PQ53
C072R123	Peptidyl-prolyl cis-trans isomerase A	25518	P10111
C067R145	Peptidyl-prolyl cis-trans isomerase A	25518	P10111
C001R045	Peptidyl-prolyl cis-trans isomerase-like 1	51645	Q9Y3C6
C135R069	Peptidyl-prolyl cis-trans isomerase-like 1	51645	Q9Y3C6
C226R105	Peroxiredoxin-2	7001	P32119
C119R110	Peroxiredoxin-2	7001	P32119
C130R110	Peroxiredoxin-2	7001	P32119
C031R165	Peroxiredoxin-2	7001	P32119
C207R002	Peroxiredoxin-4	10549	Q13162
C054R026	Peroxiredoxin-4	10549	Q13162
C147R101	Peroxiredoxin-4	10549	Q13162
C128R017	Peroxiredoxin-6	429062	Q5ZJF4
C122R079	PHD finger protein 20-like protein 1		Q86U89
C248R089	Phosphatidate cytidylyltransferase, photoreceptor-specific	43950	P56079
C259R138	Phosphatidate cytidylyltransferase, photoreceptor-specific	43950	P56079
C150R163	Phosphatidylinositol glycan anchor biosynthesis class U protein	353304	Q8CHJ1
C087R091	Phosphoacetylglucosamine mutase	109785	Q9CYR6
C216R045	Phosphoglucomutase-1		Q4R5E4
C158R076	Phospholipase A-2-activating protein	116645	P54319
C030R019	Phosphomannomutase 1	5372	Q92871
C118R140	Phosphomannomutase 1	5372	Q92871
C129R161	Phosphomannomutase 1	5372	Q92871
C129R054	Phosphoribosyl pyrophosphate synthetase-associated protein 1	67763	Q9D0M1
C046R062	PITSLRE serine/threonine-protein kinase CDC2L2		Q9UQ88
C080R106	PITSLRE serine/threonine-protein kinase CDC2L2		Q9UQ88
C073R129	Plasma alpha-L-fucosidase	292485	Q6AYS4
C121R156	Plasma membrane calcium-transporting ATPase 1	397636	P23220
C169R036	Plasmodium_HRP, Plasmodium histidine-rich protein (HRPII/III). This family consists of several histidine-rich protein II and III sequence from Plasmodium falciparum.
C133R041	Plasmodium_HRP, Plasmodium histidine-rich protein (HRPII/III). This family consists of several histidine-rich protein II and III sequence from Plasmodium falciparum.
C061R042	Plasmodium_HRP, Plasmodium histidine-rich protein (HRPII/III). This family consists of several histidine-rich protein II and III sequence from Plasmodium falciparum.
C182R087	Plasmodium_HRP, Plasmodium histidine-rich protein (HRPII/III). This family consists of several histidine-rich protein II and III sequence from Plasmodium falciparum.
C046R088	Plasmodium_HRP, Plasmodium histidine-rich protein (HRPII/III). This family consists of several histidine-rich protein II and III sequence from Plasmodium falciparum.
C071R140	Plasmodium_HRP, Plasmodium histidine-rich protein (HRPII/III). This family consists of several histidine-rich protein II and III sequence from Plasmodium falciparum.
C108R141	Plasmodium_HRP, Plasmodium histidine-rich protein (HRPII/III). This family consists of several histidine-rich protein II and III sequence from Plasmodium falciparum.
C067R167	Plasmodium_HRP, Plasmodium histidine-rich protein (HRPII/III). This family consists of several histidine-rich protein II and III sequence from Plasmodium falciparum.
C047R060	Polycomb group RING finger protein 3	615967	Q2KJ29
C037R067	Polycomb group RING finger protein 3	615967	Q2KJ29
C073R027	Polyhomeotic-like protein 1	1911	P78364
C101R119	Polyhomeotic-like protein 1	1911	P78364
C013R157	Polyhomeotic-like protein 1	1911	P78364
C091R170	Polyhomeotic-like protein 1	1911	P78364
C184R030	Pre-mRNA-processing factor 19	28000	Q99KP6
C228R024	Pre-mRNA-processing factor 40 homolog B	25766	Q6NWY9
C160R010	Pre-mRNA-splicing factor ATP-dependent RNA helicase PRP16	9785	Q92620
C024R054	Pre-mRNA-splicing factor RBM22	100172542	Q5RAY5
C183R164	Pre-mRNA-splicing factor RBM22	55696	Q9NW64
C137R060	Pre-mRNA-splicing factor SLU7	416157	Q5ZIG2
C232R148	PRK06138, short chain dehydrogenase; Provisional.
C024R012	PRK08581, N-acetylmuramoyl-L-alanine amidase; Validated.
C265R033	PRK12323, DNA polymerase III subunits gamma and tau; Provisional.
C160R163	Probable enoyl-CoA hydratase, mitochondrial	176376	P34559
C245R022	Probable GMP reductase	178834	O16294
C044R140	Probable GMP reductase	178834	O16294
C085R022	Probable nuclear transport factor 2	172648	Q21735
C050R129	Probable nuclear transport factor 2	172648	Q21735
C163R093	Probable protein disulfide-isomerase A6	180974	Q11067
C033R099	Probable tRNA(His) guanylyltransferase	66628	Q9CY52
C078R163	Probable tRNA(His) guanylyltransferase	66628	Q9CY52
C109R166	Probable tRNA(His) guanylyltransferase	66628	Q9CY52
C073R020	Progestin and adipoQ receptor family member 3	231474	Q6TCG8
C138R150	Prolyl-tRNA synthetase	42834	P28668
C158R126	Proteasomal ubiquitin receptor ADRM1	796450	Q6NZ09
C115R148	Proteasome subunit alpha type-7		Q9PTW9
C134R118	Proteasome subunit beta type-1	39855	P40304
C133R004	Proteasome subunit beta type-2	516919	Q5E9K0
C170R088	Proteasome subunit beta type-3	100135869	O73817
C055R153	Proteasome subunit beta type-3	100135869	O73817
C122R165	Proteasome subunit beta type-3	100135869	O73817
C131R095	Proteasome subunit beta type-7	5695	Q99436
C150R003	Protein AF-10	8028	P55197
C126R007	Protein BCCIP homolog	41690	Q9VFR0
C071R096	Protein BCCIP homolog	41690	Q9VFR0
C137R146	Protein BCCIP homolog	41690	Q9VFR0
C099R088	Protein extra bases	40680	Q9VNE2
C055R102	Protein FAM136A	494828	Q63ZH8
C197R072	Protein IWS1 homolog	73473	Q8C1D8
C144R163	Protein Kr-h2	33859	Q9V447
C129R164	Protein Kr-h2	33859	Q9V447
C062R061	Protein LAS1 homolog	76130	A2BE28
C106R080	Protein mago nashi homolog sp|B9ENE7.1|MGN_SALSA RecName: Full=Protein mago nashi homolog	100005893	Q566Y8
C067R131	Protein MAK16 homolog A	447074	Q66L33
C191R092	Protein pellino	42821	O77237
C257R141	Protein phosphatase 1B	24667	P35815
C177R143	Protein phosphatase 1B	24667	P35815
C041R030	Protein phosphatase 1K, mitochondrial		Q8N3J5
C085R076	Protein phosphatase 1K, mitochondrial		Q8N3J5
C058R156	Protein phosphatase 1K, mitochondrial		Q8N3J5
C163R114	Protein polybromo-1	396074	Q90941
C015R124	Protein polybromo-1	396074	Q90941
C151R146	Protein polybromo-1	396074	Q90941
C114R020	Protein SDA1 homolog	286746	Q6NV26
C023R052	Protein TSSC1	450045	Q5XJP1
C117R089	Protein TSSC1	735198	Q3KPT3
C023R093	Protein TSSC1	735198	Q3KPT3
C101R082	Protein-L-isoaspartate(D-aspartate) O-methyltransferase		P22061
C008R098	Protein-L-isoaspartate(D-aspartate) O-methyltransferase		P23506
C106R010	Putative aldehyde dehydrogenase family 7 member A1 homolog	175820	P46562
C089R112	Putative aldehyde dehydrogenase family 7 member A1 homolog	175820	P46562
C063R059	Putative ATP-dependent Clp protease proteolytic subunit, mitochondrial	8192	Q16740
C045R063	Putative glycosyltransferase ALG1-like	200810	Q6GMV1
C097R141	Putative GPI-anchor transamidase	31163	Q8T4E1
C053R168	Putative GPI-anchor transamidase	31163	Q8T4E1
C080R027	Putative serine protease K12H4.7	176136	P34528
C261R037	Ral guanine nucleotide dissociation stimulator-like 1	23179	Q9NZL6
C183R039	Ras-like protein		P18262
C261R091	Ras-like protein		P18262
C061R142	RCC1 domain-containing protein 1	269955	Q8BTU7
C078R082	RdRP_4, Viral RNA-directed RNA-polymerase. This family includes RNA-dependent RNA polymerase proteins (RdRPs) from Luteovirus, Totivirus and Rotavirus.
C213R143	RdRP_4, Viral RNA-directed RNA-polymerase. This family includes RNA-dependent RNA polymerase proteins (RdRPs) from Luteovirus, Totivirus and Rotavirus.
C089R027	Receptor expression-enhancing protein 5	617543	Q29RM3
C028R030	Receptor expression-enhancing protein 5	617543	Q29RM3
C220R148	Replication factor C subunit 5	5985	P40937
C060R119	Reticulon-1	677736	A7MC64
C060R127	Reticulon-1	677736	A7MC64
C142R016	Retinal dehydrogenase 1		Q8MI17
C110R025	Retinal dehydrogenase 1	395264	P27463
C180R036	RhoGAP, RhoGAP domain. GTPase activator proteins towards Rho/Rac/Cdc42-like small GTPases.
C060R043	Ribonucleoside-diphosphate reductase subunit M2		Q4R7Q7
C170R136	Ribonucleoside-diphosphate reductase subunit M2		Q4R7Q7
C199R058	RNA 3-terminal phosphate cyclase		Q9D7H3
C013R075	RNA-binding protein 25		B2RY56
C248R128	RNA-binding protein 25		B2RY56
C075R119	RNA-binding protein pno1	5518945	A7RP64
C147R163	RNA-binding protein pno1	5518945	A7RP64
C185R006	RnaseH, RNase H (RNase HI) is an endonuclease that cleaves the RNA strand of an RNA/DNA hybrid in a not sequence-specific manner. One of the important functions of RNase H is to remove Okazaki fragments during DNA replication. RNase H knockout mice lack mitochondrial DNA replication and die as embryos. The retroviral reverse transcriptase contains an RNase H domain that plays an important role in…
C070R031	RnaseH, RNase H (RNase HI) is an endonuclease that cleaves the RNA strand of an RNA/DNA hybrid in a not sequence-specific manner. One of the important functions of RNase H is to remove Okazaki fragments during DNA replication. RNase H knockout mice lack mitochondrial DNA replication and die as embryos. The retroviral reverse transcriptase contains an RNase H domain that plays an important role in…
C032R123	RnaseH, RNase H (RNase HI) is an endonuclease that cleaves the RNA strand of an RNA/DNA hybrid in a not sequence-specific manner. One of the important functions of RNase H is to remove Okazaki fragments during DNA replication. RNase H knockout mice lack mitochondrial DNA replication and die as embryos. The retroviral reverse transcriptase contains an RNase H domain that plays an important role in…
C096R142	RnaseH, RNase H (RNase HI) is an endonuclease that cleaves the RNA strand of an RNA/DNA hybrid in a not sequence-specific manner. One of the important functions of RNase H is to remove Okazaki fragments during DNA replication. RNase H knockout mice lack mitochondrial DNA replication and die as embryos. The retroviral reverse transcriptase contains an RNase H domain that plays an important role in…
C111R149	RnaseH, RNase H (RNase HI) is an endonuclease that cleaves the RNA strand of an RNA/DNA hybrid in a not sequence-specific manner. One of the important functions of RNase H is to remove Okazaki fragments during DNA replication. RNase H knockout mice lack mitochondrial DNA replication and die as embryos. The retroviral reverse transcriptase contains an RNase H domain that plays an important role in…
C165R163	RnaseH, RNase H (RNase HI) is an endonuclease that cleaves the RNA strand of an RNA/DNA hybrid in a not sequence-specific manner. One of the important functions of RNase H is to remove Okazaki fragments during DNA replication. RNase H knockout mice lack mitochondrial DNA replication and die as embryos. The retroviral reverse transcriptase contains an RNase H domain that plays an important role in…
C159R023	rps11p, 30S ribosomal protein S11P; Reviewed.
C099R041	rRNA 2-O-methyltransferase fibrillarin	37662	Q9W1V3
C140R104	rRNA 2-O-methyltransferase fibrillarin	37662	Q9W1V3
C094R106	RWD domain-containing protein 4A	201965	Q6NW29
C077R170	RWD domain-containing protein 4A	201965	Q6NW29
C089R072	Ryanodine receptor 44F		Q24498
C174R011	S10_plectin, Plectin/S10 domain. This presumed domain is found at the N-terminus of some isoforms of the cytoskeletal muscle protein plectin as well as the ribosomal S10 protein. This domain may be involved in RNA binding.
C090R077	S10_plectin, Plectin/S10 domain. This presumed domain is found at the N-terminus of some isoforms of the cytoskeletal muscle protein plectin as well as the ribosomal S10 protein. This domain may be involved in RNA binding.
C118R006	SapB, Saposin (B) Domains. Present in multiple copies in prosaposin and in pulmonary surfactant-associated protein B. In plant aspartic proteinases, a saposin domain is circularly permuted. This causes the prediction algorithm to predict two such domains, where only one is truly present.
C151R013	SapB, Saposin (B) Domains. Present in multiple copies in prosaposin and in pulmonary surfactant-associated protein B. In plant aspartic proteinases, a saposin domain is circularly permuted. This causes the prediction algorithm to predict two such domains, where only one is truly present.
C051R034	SapB, Saposin (B) Domains. Present in multiple copies in prosaposin and in pulmonary surfactant-associated protein B. In plant aspartic proteinases, a saposin domain is circularly permuted. This causes the prediction algorithm to predict two such domains, where only one is truly present.
C014R047	SapB, Saposin (B) Domains. Present in multiple copies in prosaposin and in pulmonary surfactant-associated protein B. In plant aspartic proteinases, a saposin domain is circularly permuted. This causes the prediction algorithm to predict two such domains, where only one is truly present.
C062R096	SapB, Saposin (B) Domains. Present in multiple copies in prosaposin and in pulmonary surfactant-associated protein B. In plant aspartic proteinases, a saposin domain is circularly permuted. This causes the prediction algorithm to predict two such domains, where only one is truly present.
C090R100	SapB, Saposin (B) Domains. Present in multiple copies in prosaposin and in pulmonary surfactant-associated protein B. In plant aspartic proteinases, a saposin domain is circularly permuted. This causes the prediction algorithm to predict two such domains, where only one is truly present.
C053R106	SapB, Saposin (B) Domains. Present in multiple copies in prosaposin and in pulmonary surfactant-associated protein B. In plant aspartic proteinases, a saposin domain is circularly permuted. This causes the prediction algorithm to predict two such domains, where only one is truly present.
C134R124	SapB, Saposin (B) Domains. Present in multiple copies in prosaposin and in pulmonary surfactant-associated protein B. In plant aspartic proteinases, a saposin domain is circularly permuted. This causes the prediction algorithm to predict two such domains, where only one is truly present.
C004R042	Scaffold attachment factor B1	64196	O88453
C045R149	Septin-7		O55131
C048R072	Serine protease HTRA2, mitochondrial	6647029	B4N937
C073R121	Serine protease HTRA2, mitochondrial	6647029	B4N937
C030R002	Serine-arginine protein 55		P26686
C068R017	Serine-arginine protein 55		P26686
C138R046	Signal recognition particle receptor subunit alpha	281504	Q3MHE8
C225R170	Signal recognition particle receptor subunit alpha homolog	47251	Q9U5L1
C252R122	Signal transducer and activator of transcription 5B	20851	P42232
C088R059	Sjoegren syndrome/scleroderma autoantigen 1 homolog	56390	P56873
C057R078	Slit homolog 1 protein	20562	Q80TR4
C053R015	Small nuclear ribonucleoprotein E	393979	Q7ZUG0
C262R030	Small nuclear ribonucleoprotein E	393979	Q7ZUG0
C124R007	Smc, Chromosome segregation ATPases [Cell division and chromosome partitioning].
C005R136	Smoothelin		Q921U8
C075R136	Smoothelin		P53814
C058R145	Smoothelin		Q921U8
C115R140	Sodium- and chloride-dependent GABA transporter 1	6529	P30531
C006R049	Sodium/potassium-transporting ATPase subunit alpha		P13607
C083R032	Soluble NSF attachment protein	40233	Q23983
C024R138	Soluble NSF attachment protein	40233	Q23983
C257R092	Solute carrier family 25 member 36	55186	Q96CQ1
C096R007	Spectrin alpha chain, brain		P16546
C184R081	Splicing factor 3B subunit 2		Q13435
C035R119	Splicing factor, arginine/serine-rich 4		Q8VE97
C040R004	Splicing factor, arginine/serine-rich 7	507066	Q3T106
C090R038	Splicing factor, arginine/serine-rich 7	507066	Q3T106
C178R160	Steroid receptor seven-up, isoforms B/C	41491	P16375
C071R137	Stomatin-like protein 2	30968	Q9UJZ1
C207R116	Stress-induced-phosphoprotein 1	10963	P31948
C073R087	Striatin-3	516375	A5D7H2
C061R030	Succinate dehydrogenase [ubiquinone] iron-sulfur subunit, mitochondrial	35590	P21914
C062R149	Superoxide dismutase [Mn] 1, mitochondrial	172632	P31161
C087R165	Superoxide dismutase [Mn] 1, mitochondrial	172632	P31161
C094R012	Surfeit locus protein 4 homolog	41864	O18405
C241R093	Switch-associated protein 70	423044	Q5F4B2
C105R061	Syntenin-1	6386	O00560
C066R051	Testis serine protease 2	235628	Q8VIF2
C044R128	Testis serine protease 2	235628	Q8VIF2
C154R049	TFS2N, Domain in the N-terminus of transcription elongation factor S-II (and elsewhere).
C218R166	Thioredoxin-like protein 4A	10907	P83876
C110R104	Thymidine kinase	932181	Q9Q8N6
C148R151	Thymidine kinase	932181	Q9Q8N6
C124R098	Titin		A2ASS6
C063R055	TM2 domain-containing protein CG10795	37443	Q9W2H1
C128R117	Transcription initiation factor TFIID subunit 9	532936	Q17QQ4
C086R170	Transcription initiation factor TFIID subunit 9	532936	Q17QQ4
C202R055	Transcriptional activator protein Pur-beta	393519	Q6PHK6
C089R161	Transcriptional activator protein Pur-beta	393519	Q6PHK6
C006R025	Translationally-controlled tumor protein homolog	1273293	Q7QCK2
C038R014	Translocon-associated protein subunit gamma	6747	Q9UNL2
C253R029	Translocon-associated protein subunit gamma	6747	Q9UNL2
C064R036	Translocon-associated protein subunit gamma	6747	Q9UNL2
C049R043	Translocon-associated protein subunit gamma	6747	Q9UNL2
C133R052	Translocon-associated protein subunit gamma	6747	Q9UNL2
C159R092	Translocon-associated protein subunit gamma	6747	Q9UNL2
C028R137	Translocon-associated protein subunit gamma	6747	Q9UNL2
C063R096	Transmembrane and coiled-coil domain-containing protein 1 sp|Q3T0N3.1|TMCO1_BOVIN RecName: Full=Transmembrane and coiled-coil domain-containing protein 1	54499	Q9UM00
C046R130	Transmembrane protease, serine 11D catalytic chain	9407	O60235
C125R109	Transmembrane protease, serine 3	64699	P57727
C004R103	Transmembrane protein 111	406826	Q7SXW4
C087R013	Transmembrane protein 43 homolog	38881	Q9VSB9
C176R108	Transmembrane protein 43 homolog	38881	Q9VSB9
C102R080	Transmembrane protein 85	68032	Q9CZX9
C209R143	Transmembrane protein C18orf45	85019	Q24JQ0
C056R164	Transmembrane protein C18orf45	85019	Q24JQ0
C065R134	Trimeric intracellular cation channel type B	615646	Q0VC58
C145R152	Trimeric intracellular cation channel type B	615646	Q0VC58
C046R035	tRNA (guanine-N(7)-)-methyltransferase	6095251	A8NFF0
C122R008	tRNA selenocysteine 1-associated protein 1-like		Q4KM14
C145R148	tRNA selenocysteine 1-associated protein 1-like		Q4KM14
C029R004	tRNA-dihydrouridine synthase 4-like	71916	Q32M08
C113R012	tRNA-dihydrouridine synthase 4-like	71916	Q32M08
C031R022	tRNA-dihydrouridine synthase 4-like	71916	Q32M08
C215R032	tRNA-dihydrouridine synthase 4-like	71916	Q32M08
C044R083	tRNA-dihydrouridine synthase 4-like	71916	Q32M08
C172R090	tRNA-dihydrouridine synthase 4-like	71916	Q32M08
C030R142	Tropinone reductase 2		P50163
C068R152	Tropinone reductase 2		P50163
C086R110	Tropomyosin-2	100101174	Q1HPQ0
C090R140	Tropomyosin-2	100101174	Q1HPQ0
C156R152	Tropomyosin-2	100101174	Q1HPQ0
C124R013	Trypsin-1		P00765
C041R024	Trypsin-1		P00765
C012R041	Trypsin-1		P00765
C139R047	Trypsin-1		P00765
C264R056	Trypsin-1		P00765
C025R065	Trypsin-1		P00765
C244R081	Trypsin-1		P00765
C115R100	Trypsin-1		P00765
C255R102	Trypsin-1		P00765
C061R120	Trypsin-1		P00765
C060R126	Trypsin-1		P00765
C207R131	Trypsin-1		P00765
C135R151	Trypsin-1		P00765
C015R157	Trypsin-1		P00765
C022R163	Trypsin-1		P00765
C222R013	Trypsin-2	3291694	P35036
C166R021	Tryptophan 5-monooxygenase	38871	P17276
C070R106	Tryptophan 5-monooxygenase	38871	P17276
C032R127	Tryptophan 5-monooxygenase	38871	P17276
C043R166	Tryptophan 5-monooxygenase	38871	P17276
C192R045	Tubulin alpha-3 chain		P09642
C152R062	Tyrosine aminotransferase	234724	Q8QZR1
C021R160	Tyrosine aminotransferase	234724	Q8QZR1
C122R090	Tyrosine-protein kinase Btk29A		P08630
C157R007	U6 snRNA-associated Sm-like protein LSm1	67207	Q8VC85
C101R023	U6 snRNA-associated Sm-like protein LSm2	57819	Q9Y333
C190R160	U6 snRNA-associated Sm-like protein LSm2	57819	Q9Y333
C123R114	U6 snRNA-associated Sm-like protein LSm6 sp|P62313.1|LSM6_MOUSE RecName: Full=U6 snRNA-associated Sm-like protein LSm6	11157	P62312
C204R133	Ubiquilin-1	29979	Q9UMX0
C051R029	Ubiquinone biosynthesis protein COQ7 homolog	10229	Q99807
C138R043	Ubiquitin		P42740
C054R148	Ubiquitin		P42740
C165R001	Ubiquitin carboxyl-terminal hydrolase 7	7874	Q93009
C061R020	Ubiquitin carboxyl-terminal hydrolase isozyme L5	51377	Q9Y5K5
C202R010	Ubiquitin sp|P63051.1|UBIQ_FELCA RecName: Full=Ubiquitin sp|Q865C5.2|UBIQ_CAMDR RecName: Full=Ubiquitin sp|Q867C2.2|UBIQ_GORGO RecName: Full=Ubiquitin sp|Q867C3.2|UBIQ_PANTR RecName: Full=Ubiquitin sp|Q867C4.2|UBIQ_PONPY RecName: Full=Ubiquitin sp|Q8MKD1.2|UBIQ_HORSE RecName: Full=Ubiquitin sp|P62974.1|UBIQ_PIG RecName: Full=Ubiquitin sp|P62989.1|UBIQ_RAT RecName: Full=Ubiquitin sp|P62972.1|UBIQ_…	403722; 612529	P63049
C048R167	Ubiquitin sp|P63051.1|UBIQ_FELCA RecName: Full=Ubiquitin sp|Q865C5.2|UBIQ_CAMDR RecName: Full=Ubiquitin sp|Q867C2.2|UBIQ_GORGO RecName: Full=Ubiquitin sp|Q867C3.2|UBIQ_PANTR RecName: Full=Ubiquitin sp|Q867C4.2|UBIQ_PONPY RecName: Full=Ubiquitin sp|Q8MKD1.2|UBIQ_HORSE RecName: Full=Ubiquitin sp|P62974.1|UBIQ_PIG RecName: Full=Ubiquitin sp|P62989.1|UBIQ_RAT RecName: Full=Ubiquitin sp|P62972.1|UBIQ_…	403722; 612529	P63049
C052R057	Ubiquitin thioesterase OTU1	38603	Q9VRJ9
C166R137	Ubiquitin-conjugating enzyme E2 N	32358	P35128
C019R086	Ubiquitin-conjugating enzyme E2-17 kDa	41785	P25867
C225R032	UDP-N-acetylglucosamine--peptide N-acetylglucosaminyltransferase 110 kDa subunit	8473	O15294
C040R086	UDP-N-acetylglucosamine--peptide N-acetylglucosaminyltransferase 110 kDa subunit	8473	O15294
C160R003	Uncharacterized oxidoreductase ZK1290.5	191555	Q09632
C146R087	Uncharacterized protein C3orf38 homolog	67609	Q3TTL0
C252R140	Uncharacterized protein C3orf38 homolog	67609	Q3TTL0
C101R116	Uncharacterized protein C6orf130	221443	Q9Y530
C166R003	Uncharacterized protein C6orf168	84553	Q5TGI0
C131R027	Uncharacterized protein sll1483	951981	P74615
C082R001	UNKNOWN
C056R003	UNKNOWN
C186R003	UNKNOWN
C217R003	UNKNOWN
C054R004	UNKNOWN
C145R004	UNKNOWN
C243R005	UNKNOWN
C177R006	UNKNOWN
C078R007	UNKNOWN
C051R008	UNKNOWN
C047R009	UNKNOWN
C064R010	UNKNOWN
C228R010	UNKNOWN
C163R012	UNKNOWN
C046R016	UNKNOWN
C048R017	UNKNOWN
C106R018	UNKNOWN
C116R018	UNKNOWN
C127R019	UNKNOWN
C170R019	UNKNOWN
C067R020	UNKNOWN
C220R020	UNKNOWN
C027R021	UNKNOWN
C052R021	UNKNOWN
C050R022	UNKNOWN
C103R022	UNKNOWN
C251R023	UNKNOWN
C140R024	UNKNOWN
C010R025	UNKNOWN
C060R025	UNKNOWN
C074R028	UNKNOWN
C143R029	UNKNOWN
C124R030	UNKNOWN
C009R031	UNKNOWN
C014R031	UNKNOWN
C023R032	UNKNOWN
C110R032	UNKNOWN
C058R033	UNKNOWN
C147R033	UNKNOWN
C185R033	UNKNOWN
C077R034	UNKNOWN
C096R035	UNKNOWN
C102R036	UNKNOWN
C129R036	UNKNOWN
C032R037	UNKNOWN
C109R038	UNKNOWN
C166R038	UNKNOWN
C124R039	UNKNOWN
C126R039	UNKNOWN
C130R039	UNKNOWN
C137R040	UNKNOWN
C128R041	UNKNOWN
C150R042	UNKNOWN
C070R043	UNKNOWN
C245R043	UNKNOWN
C194R044	UNKNOWN
C238R044	UNKNOWN
C144R045	UNKNOWN
C058R046	UNKNOWN
C144R046	UNKNOWN
C177R046	UNKNOWN
C051R049	UNKNOWN
C121R051	UNKNOWN
C093R053	UNKNOWN
C186R053	UNKNOWN
C034R054	UNKNOWN
C065R054	UNKNOWN
C089R056	UNKNOWN
C105R056	UNKNOWN
C036R057	UNKNOWN
C098R058	UNKNOWN
C029R063	UNKNOWN
C170R063	UNKNOWN
C204R064	UNKNOWN
C042R065	UNKNOWN
C169R065	UNKNOWN
C136R066	UNKNOWN
C214R066	UNKNOWN
C240R066	UNKNOWN
C040R067	UNKNOWN
C053R067	UNKNOWN
C108R067	UNKNOWN
C012R068	UNKNOWN
C016R069	UNKNOWN
C217R070	UNKNOWN
C228R070	UNKNOWN
C003R071	UNKNOWN
C023R071	UNKNOWN
C181R073	UNKNOWN
C167R075	UNKNOWN
C066R077	UNKNOWN
C175R077	UNKNOWN
C056R078	UNKNOWN
C068R079	UNKNOWN
C186R079	UNKNOWN
C083R080	UNKNOWN
C046R082	UNKNOWN
C147R083	UNKNOWN
C016R084	UNKNOWN
C023R084	UNKNOWN
C132R088	UNKNOWN
C217R089	UNKNOWN
C135R091	UNKNOWN
C139R092	UNKNOWN
C073R094	UNKNOWN
C183R095	UNKNOWN
C021R096	UNKNOWN
C166R096	UNKNOWN
C078R098	UNKNOWN
C017R099	UNKNOWN
C207R099	UNKNOWN
C059R100	UNKNOWN
C178R100	UNKNOWN
C027R101	UNKNOWN
C248R101	UNKNOWN
C214R102	UNKNOWN
C081R104	UNKNOWN
C149R104	UNKNOWN
C054R106	UNKNOWN
C126R106	UNKNOWN
C031R107	UNKNOWN
C086R108	UNKNOWN
C125R108	UNKNOWN
C011R109	UNKNOWN
C148R109	UNKNOWN
C171R109	UNKNOWN
C021R110	UNKNOWN
C088R110	UNKNOWN
C056R111	UNKNOWN
C211R111	UNKNOWN
C151R115	UNKNOWN
C243R115	UNKNOWN
C067R116	UNKNOWN
C199R116	UNKNOWN
C043R117	UNKNOWN
C053R119	UNKNOWN
C216R120	UNKNOWN
C219R120	UNKNOWN
C133R121	UNKNOWN
C006R122	UNKNOWN
C126R123	UNKNOWN
C189R123	UNKNOWN
C018R124	UNKNOWN
C148R124	UNKNOWN
C015R125	UNKNOWN
C095R126	UNKNOWN
C149R126	UNKNOWN
C101R127	UNKNOWN
C117R127	UNKNOWN
C159R127	UNKNOWN
C052R128	UNKNOWN
C127R128	UNKNOWN
C158R128	UNKNOWN
C060R129	UNKNOWN
C194R130	UNKNOWN
C002R132	UNKNOWN
C102R132	UNKNOWN
C144R132	UNKNOWN
C010R133	UNKNOWN
C118R133	UNKNOWN
C136R136	UNKNOWN
C148R136	UNKNOWN
C171R139	UNKNOWN
C208R139	UNKNOWN
C085R140	UNKNOWN
C087R141	UNKNOWN
C020R142	UNKNOWN
C064R144	UNKNOWN
C090R144	UNKNOWN
C092R145	UNKNOWN
C150R145	UNKNOWN
C074R146	UNKNOWN
C174R146	UNKNOWN
C035R147	UNKNOWN
C122R147	UNKNOWN
C137R148	UNKNOWN
C048R150	UNKNOWN
C123R150	UNKNOWN
C017R151	UNKNOWN
C048R151	UNKNOWN
C050R151	UNKNOWN
C123R151	UNKNOWN
C125R152	UNKNOWN
C184R152	UNKNOWN
C167R153	UNKNOWN
C099R155	UNKNOWN
C106R155	UNKNOWN
C136R155	UNKNOWN
C029R156	UNKNOWN
C117R156	UNKNOWN
C092R157	UNKNOWN
C048R158	UNKNOWN
C146R158	UNKNOWN
C041R160	UNKNOWN
C097R160	UNKNOWN
C229R160	UNKNOWN
C135R161	UNKNOWN
C078R162	UNKNOWN
C106R162	UNKNOWN
C107R163	UNKNOWN
C063R165	UNKNOWN
C038R166	UNKNOWN
C091R166	UNKNOWN
C136R166	UNKNOWN
C189R166	UNKNOWN
C032R167	UNKNOWN
C144R167	UNKNOWN
C146R167	UNKNOWN
C114R168	UNKNOWN
C067R169	UNKNOWN
C087R169	UNKNOWN
C066R170	UNKNOWN
C074R170	UNKNOWN
C260R044	Vacuolar-sorting protein SNF8	496607	Q5RJU0
C137R097	Vacuolar-sorting protein SNF8	496607	Q5RJU0
C012R142	Vacuolar-sorting protein SNF8	11267	Q96H20
C117R159	Very long-chain-fatty-acid--CoA ligase bubblegum	44117	Q9V3S9
C115R033	Vesicle transport protein SEC20	662	Q12981
C130R096	Vesicle transport protein SFT2A	113402	Q8WV19
C216R149	Vesicle transport protein SFT2A	113402	Q8WV19
C257R086	Voltage-dependent anion-selective channel	34500	Q94920
C071R127	Voltage-dependent calcium channel type D subunit alpha-1	34950	Q24270
C237R003	WD repeat domain phosphoinositide-interacting protein 3	417339	Q5ZL16
C069R057	WD repeat domain phosphoinositide-interacting protein 3	417339	Q5ZL16
C006R139	WD repeat domain phosphoinositide-interacting protein 3	417339	Q5ZL16
C133R049	WD repeat-containing protein 59	319481	Q8C0M0
C121R073	WD repeat-containing protein 59	319481	Q8C0M0
C091R018	WD repeat-containing protein 61	394466	Q6PBD6
C243R035	WD repeat-containing protein 61	394466	Q6PBD6
C066R080	WW domain-containing protein tag-325	175636	P46941
C152R163	WW domain-containing protein tag-325	175636	P46941
C051R044	X-box-binding protein 1	289754	Q9R1S4
C122R169	Zinc finger matrin-type protein 2 sp|Q9CPW7.1|ZMAT2_MOUSE RecName: Full=Zinc finger matrin-type protein 2	153527	Q96NC0
C121R037	Zinc finger protein 14	100172885	Q5R9F0
C005R046	Zinc finger protein draculin	30167	Q9W747
C113R126	Zinc finger protein draculin	30167	Q9W747
C096R057	Zinc finger protein ubi-d4	374236	P58268
C133R135	Zinc finger protein ubi-d4 A	373651	Q9W638
C019R051	Zinc finger Ran-binding domain-containing protein 2	733651	Q19QU3
C076R127	Zinc finger RNA-binding protein	321659	Q6PCR6
C121R033	Zinc finger SWIM domain-containing protein KIAA0913		A7E2V4
C186R087	Zinc finger SWIM domain-containing protein KIAA0913		A7E2V4
C062R104			Q4R7M4
C202R163			Q4R7M4
